# Supplementary material for: Mechanistic analysis of multiple processes controlling solar-driven H2O2 synthesis using engineered polymeric carbon nitride
Source: Nat Commun. 2021 Jun 17;12:3701. doi: 10.1038/s41467-021-24048-1 (PMC8211848; doi:10.1038/s41467-021-24048-1)
Supplement: Supplementary file 3 — Source data 1 [file 41467_2021_24048_MOESM3_ESM.zip]

Archive with 3 entries (3 files):
- Source Data/optimized structures.zip
- Source Data/PCN+vdw DMol3 GeomOpt.zip
- Source Data/Source Data_Expriments.xlsx
