# Supplementary material for: Mechanistic analysis of multiple processes controlling solar-driven H2O2 synthesis using engineered polymeric carbon nitride
Source: Nat Commun. 2021 Jun 17;12:3701. doi: 10.1038/s41467-021-24048-1 (PMC8211848; doi:10.1038/s41467-021-24048-1)
Supplement: Supplementary file 3 — Source data 1 [file 41467_2021_24048_MOESM3_ESM.zip › Source Data/Source Data_Expriments.xlsx]

## Sheet: Figure 2c
	PCN		PCN-NaCA-2
E	Intensity	E	Intensity
eV	a.u.	eV	a.u.
395	-0.00692	395	0.00718
395.1	-0.00683	395.1	0.00189
395.2	-0.00716	395.2	0.00415
395.3	-0.00343	395.3	0.00207
395.4	-0.00516	395.4	0.00143
395.5	-0.00387	395.5	0.00304
395.6	-0.00508	395.6	0.00325
395.7	-0.00185	395.7	0.00349
395.8	-0.00401	395.8	0.00221
395.9	-0.00446	395.9	0.00115
396	-0.00207	396	-0.000293341
396.1	-0.00398	396.1	0.00185
396.2	-0.00216	396.2	0.000727122
396.3	-0.000328344	396.3	-0.000168405
396.4	-0.00291	396.4	-0.00087617
396.5	-0.000849389	396.5	0.000131304
396.6	0.00301	396.6	-0.0026
396.7	0.00463	396.7	0.0016
396.8	0.00191	396.8	0.00064942
396.9	0.000450502	396.9	-0.00225
397	0.00475	397	-0.00116
397.1	0.00343	397.1	-0.00297
397.2	0.00445	397.2	-0.00149
397.3	0.00495	397.3	-0.00484
397.4	0.00604	397.4	-0.00409
397.5	0.00454	397.5	-0.00857
397.6	0.00726	397.6	-0.00454
397.7	0.01093	397.7	-0.00717
397.8	0.01348	397.8	-0.000450229
397.9	0.01979	397.9	0.00351
398	0.03296	398	0.014
398.1	0.05459	398.1	0.03602
398.2	0.09141	398.2	0.06378
398.3	0.15569	398.3	0.11678
398.4	0.225	398.4	0.18373
398.5	0.3299	398.5	0.27798
398.6	0.42593	398.6	0.38479
398.7	0.52335	398.7	0.49476
398.8	0.62643	398.8	0.60839
398.9	0.71771	398.9	0.71367
399	0.78178	399	0.81222
399.1	0.83625	399.1	0.86768
399.2	0.85562	399.2	0.9221
399.3	0.861	399.3	0.94361
399.4	0.85076	399.4	0.94813
399.5	0.81825	399.5	0.9354
399.6	0.77125	399.6	0.89715
399.7	0.71338	399.7	0.83928
399.8	0.64688	399.8	0.77391
399.9	0.58655	399.9	0.69132
400	0.52	400	0.61802
400.1	0.46215	400.1	0.52863
400.2	0.41614	400.2	0.45634
400.3	0.37425	400.3	0.3891
400.4	0.35582	400.4	0.34389
400.5	0.34293	400.5	0.31301
400.6	0.34184	400.6	0.30048
400.7	0.35067	400.7	0.29784
400.8	0.36278	400.8	0.30641
400.9	0.38234	400.9	0.32718
401	0.40014	401	0.34256
401.1	0.41953	401.1	0.36024
401.2	0.42776	401.2	0.37069
401.3	0.43623	401.3	0.37663
401.4	0.44041	401.4	0.38491
401.5	0.45081	401.5	0.40172
401.6	0.47099	401.6	0.42329
401.7	0.50222	401.7	0.44764
401.8	0.53717	401.8	0.49345
401.9	0.5754	401.9	0.54558
402	0.62578	402	0.59285
402.1	0.66769	402.1	0.62843
402.2	0.68736	402.2	0.65666
402.3	0.69504	402.3	0.66154
402.4	0.66875	402.4	0.64994
402.5	0.63172	402.5	0.61732
402.6	0.589	402.6	0.57674
402.7	0.54177	402.7	0.52778
402.8	0.50972	402.8	0.48978
402.9	0.4753	402.9	0.46498
403	0.45229	403	0.44623
403.1	0.45045	403.1	0.43739
403.2	0.45495	403.2	0.44178
403.3	0.47095	403.3	0.45145
403.4	0.49121	403.4	0.47218
403.5	0.51743	403.5	0.49719
403.6	0.5478	403.6	0.52392
403.7	0.582	403.7	0.56175
403.8	0.62556	403.8	0.5934
403.9	0.66859	403.9	0.63024
404	0.71034	404	0.6791
404.1	0.75534	404.1	0.71537
404.2	0.79807	404.2	0.76036
404.3	0.83941	404.3	0.80867
404.4	0.88023	404.4	0.8477
404.5	0.91552	404.5	0.88713
404.6	0.94703	404.6	0.92169
404.7	0.97411	404.7	0.95549
404.8	0.98862	404.8	0.98055
404.9	1.00427	404.9	0.99728
405	1.01368	405	1.01354
405.1	1.02035	405.1	1.01833
405.2	1.02471	405.2	1.02433
405.3	1.02716	405.3	1.02761
405.4	1.02889	405.4	1.03732
405.5	1.03345	405.5	1.04409
405.6	1.03949	405.6	1.04827
405.7	1.04873	405.7	1.05815
405.8	1.06216	405.8	1.07358
405.9	1.07503	405.9	1.08636
406	1.08536	406	1.10416
406.1	1.09932	406.1	1.11623
406.2	1.11703	406.2	1.13442
406.3	1.12329	406.3	1.14337
406.4	1.1383	406.4	1.16333
406.5	1.14563	406.5	1.17432
406.6	1.15162	406.6	1.18392
406.7	1.15042	406.7	1.18536
406.8	1.15505	406.8	1.19359
406.9	1.16039	406.9	1.19564
407	1.15996	407	1.19927
407.1	1.15972	407.1	1.20485
407.2	1.15927	407.2	1.20294
407.3	1.15881	407.3	1.2089
407.4	1.16131	407.4	1.2078
407.5	1.16622	407.5	1.21206
407.6	1.17024	407.6	1.21657
407.7	1.16978	407.7	1.21948
407.8	1.17598	407.8	1.22208
407.9	1.18256	407.9	1.22859
408	1.17874	408	1.23236
408.1	1.18369	408.1	1.23747
408.2	1.19056	408.2	1.23635
408.3	1.19507	408.3	1.23642
408.4	1.19298	408.4	1.24289
408.5	1.1927	408.5	1.24183
408.6	1.19228	408.6	1.24127
408.7	1.19804	408.7	1.23706
408.8	1.19294	408.8	1.23442
408.9	1.18892	408.9	1.23238
409	1.18691	409	1.22829
409.1	1.18474	409.1	1.22348
409.2	1.17937	409.2	1.2183
409.3	1.17786	409.3	1.20811
409.4	1.17113	409.4	1.20236
409.5	1.16601	409.5	1.19145
409.6	1.15913	409.6	1.18121
409.7	1.14955	409.7	1.17702
409.8	1.14458	409.8	1.17014
409.9	1.13674	409.9	1.15981
410	1.12845	410	1.14869
410.1	1.12299	410.1	1.14011
410.2	1.11205	410.2	1.12952
410.3	1.10374	410.3	1.11652
410.4	1.09742	410.4	1.11444
410.5	1.0894	410.5	1.10402
410.6	1.08051	410.6	1.09885
410.7	1.07386	410.7	1.08583
410.8	1.06802	410.8	1.07541
410.9	1.06121	410.9	1.06769
411	1.05658	411	1.06146
411.1	1.05258	411.1	1.05325
411.2	1.0405	411.2	1.04892
411.3	1.03742	411.3	1.03895
411.4	1.03451	411.4	1.03577
411.5	1.02733	411.5	1.03046
411.6	1.0265	411.6	1.02346
411.7	1.02039	411.7	1.02526
411.8	1.01878	411.8	1.01666
411.9	1.01574	411.9	1.0122
412	1.00914	412	1.01115
412.1	1.00743	412.1	1.00741
412.2	1.00779	412.2	1.00665
412.3	1.00677	412.3	1.00541
412.4	1.00562	412.4	1.00178
412.5	1.0032	412.5	1.00315
412.6	1.00085	412.6	1.00476
412.7	0.99911	412.7	1.00078
412.8	1.00029	412.8	0.99811
412.9	1.00038	412.9	1.00134
413	0.99904	413	0.99892
413.1	0.99925	413.1	0.99999
413.2	1.00132	413.2	0.99633
413.3	0.99848	413.3	1
413.4	1	413.4	0.99726
413.5	0.99992	413.5	0.99604
413.6	0.99879	413.6	0.9964
413.7	0.99921	413.7	0.99543
413.8	0.99901	413.8	0.99693
413.9	0.99474	413.9	0.99526
414	0.9963	414	0.99699
414.1	0.9961	414.1	0.99407
414.2	0.9913	414.2	0.99005
414.3	0.99387	414.3	0.98952
414.4	0.99023	414.4	0.98569
414.5	0.98793	414.5	0.98301
414.6	0.98931	414.6	0.97837
414.7	0.98307	414.7	0.97987
414.8	0.98168	414.8	0.97487
414.9	0.98117	414.9	0.96871
415	0.9752	415	0.96721

## Sheet: Figure 3a
Photocatalysts	H2O2
	mM
0	0.23	0.007
1	0.226	0.001
2	1.34	0.032
3	2.798	0.01
4	1.172	0.011
5	0.535	0.018

## Sheet: Figure 3b
pH	H2O2
	mM
3.2	2.001	0.011
5.4	2.515	0.01
6.96	2.798	0.01
7.92	2.752	0.002
8.9	2.596	0.046
9.97	1.905	0.037
11.5	0.671	0.016

## Sheet: Figure 3c
Wavelength	AQY			Wavelength	Absorbance
nm	%			nm	a.u.
380	27.65	0.94		320	7.18393
420	11.85	0.89		320.5	7.19804
450	0.96	0.08		321	7.21353
475	0.04	0		321.5	7.23074
500	0.03	0		322	7.25018
550	0.01	0		322.5	7.27969
				323	7.30855
				323.5	7.33798
				324	7.36291
				324.5	7.39479
				325	7.41928
				325.5	7.44009
				326	7.46051
				326.5	7.48263
				327	7.49502
				327.5	7.51713
				328	7.54057
				328.5	7.56947
				329	7.60247
				329.5	7.63981
				330	7.67249
				330.5	7.69861
				331	7.72611
				331.5	7.74868
				332	7.77206
				332.5	7.79154
				333	7.81613
				333.5	7.84094
				334	7.86718
				334.5	7.8873
				335	7.90395
				335.5	7.9185
				336	7.92311
				336.5	7.92762
				337	7.93589
				337.5	7.94196
				338	7.95555
				338.5	7.96755
				339	7.98343
				339.5	7.99073
				340	8.00303
				340.5	8.0102
				341	8.01988
				341.5	8.02575
				342	8.03485
				342.5	8.04059
				343	8.04383
				343.5	8.04895
				344	8.04849
				344.5	8.04337
				345	8.04868
				345.5	8.05331
				346	8.05471
				346.5	8.05645
				347	8.06559
				347.5	8.068
				348	8.07198
				348.5	8.07602
				349	8.0761
				349.5	8.07498
				350	8.07507
				350.5	8.0726
				351	8.06214
				351.5	8.05422
				352	8.04601
				352.5	8.023
				353	8.0027
				353.5	7.98425
				354	7.96277
				354.5	7.93452
				355	7.91923
				355.5	7.89896
				356	7.87864
				356.5	7.8649
				357	7.85058
				357.5	7.83266
				358	7.82165
				358.5	7.82195
				359	7.8228
				359.5	7.82778
				360	7.83881
				360.5	7.84543
				361	7.84362
				361.5	7.83835
				362	7.84012
				362.5	7.83093
				363	7.82481
				363.5	7.8209
				364	7.81796
				364.5	7.81315
				365	7.80863
				365.5	7.80071
				366	7.78172
				366.5	7.76242
				367	7.74508
				367.5	7.73161
				368	7.71442
				368.5	7.70866
				369	7.70742
				369.5	7.69636
				370	7.68646
				370.5	7.68191
				371	7.67522
				371.5	7.66627
				372	7.66049
				372.5	7.66192
				373	7.65906
				373.5	7.66254
				374	7.66438
				374.5	7.66422
				375	7.65465
				375.5	7.65053
				376	7.64096
				376.5	7.62961
				377	7.61947
				377.5	7.61175
				378	7.5983
				378.5	7.58364
				379	7.56972
				379.5	7.55323
				380	7.53263
				380.5	7.51748
				381	7.50332
				381.5	7.48791
				382	7.47531
				382.5	7.46886
				383	7.45809
				383.5	7.44864
				384	7.44264
				384.5	7.43617
				385	7.42641
				385.5	7.41901
				386	7.41042
				386.5	7.39765
				387	7.38836
				387.5	7.37993
				388	7.37016
				388.5	7.36086
				389	7.35304
				389.5	7.33612
				390	7.31453
				390.5	7.29187
				391	7.26663
				391.5	7.23929
				392	7.21719
				392.5	7.19671
				393	7.17564
				393.5	7.15261
				394	7.13131
				394.5	7.10651
				395	7.08172
				395.5	7.05556
				396	7.02579
				396.5	6.99252
				397	6.96035
				397.5	6.92923
				398	6.90003
				398.5	6.87236
				399	6.84368
				399.5	6.81446
				400	6.7843
				400.5	6.75211
				401	6.72055
				401.5	6.68755
				402	6.65479
				402.5	6.61769
				403	6.57699
				403.5	6.53726
				404	6.49966
				404.5	6.45981
				405	6.41885
				405.5	6.37751
				406	6.33242
				406.5	6.28546
				407	6.23526
				407.5	6.18348
				408	6.12939
				408.5	6.07226
				409	6.01344
				409.5	5.95139
				410	5.88887
				410.5	5.82635
				411	5.75986
				411.5	5.68881
				412	5.61645
				412.5	5.53974
				413	5.45848
				413.5	5.37781
				414	5.29534
				414.5	5.21038
				415	5.12257
				415.5	5.03367
				416	4.94239
				416.5	4.84864
				417	4.75401
				417.5	4.65795
				418	4.56103
				418.5	4.465
				419	4.36862
				419.5	4.2725
				420	4.1784
				420.5	4.08355
				421	3.98685
				421.5	3.8896
				422	3.79274
				422.5	3.69558
				423	3.59857
				423.5	3.50213
				424	3.40694
				424.5	3.31104
				425	3.21651
				425.5	3.12368
				426	3.0313
				426.5	2.94002
				427	2.85116
				427.5	2.76238
				428	2.67434
				428.5	2.58886
				429	2.50528
				429.5	2.42248
				430	2.34151
				430.5	2.26211
				431	2.18348
				431.5	2.10684
				432	2.0322
				432.5	1.95928
				433	1.88844
				433.5	1.81959
				434	1.75211
				434.5	1.68593
				435	1.62214
				435.5	1.56055
				436	1.50066
				436.5	1.44271
				437	1.38704
				437.5	1.33331
				438	1.28112
				438.5	1.23111
				439	1.18309
				439.5	1.13738
				440	1.09309
				440.5	1.0505
				441	1.0099
				441.5	0.97081
				442	0.93267
				442.5	0.89634
				443	0.86146
				443.5	0.82794
				444	0.79605
				444.5	0.76572
				445	0.73643
				445.5	0.70854
				446	0.68191
				446.5	0.65633
				447	0.63172
				447.5	0.60829
				448	0.58587
				448.5	0.56439
				449	0.54394
				449.5	0.5247
				450	0.50629
				450.5	0.48869
				451	0.47198
				451.5	0.45588
				452	0.44045
				452.5	0.42589
				453	0.41204
				453.5	0.39874
				454	0.38621
				454.5	0.37435
				455	0.36308
				455.5	0.35242
				456	0.34224
				456.5	0.33264
				457	0.32347
				457.5	0.31467
				458	0.30625
				458.5	0.29819
				459	0.29045
				459.5	0.28314
				460	0.27624
				460.5	0.26981
				461	0.26377
				461.5	0.25801
				462	0.25247
				462.5	0.24719
				463	0.24213
				463.5	0.23737
				464	0.23289
				464.5	0.22875
				465	0.2249
				465.5	0.22126
				466	0.21782
				466.5	0.21461
				467	0.21149
				467.5	0.20847
				468	0.20558
				468.5	0.20288
				469	0.20031
				469.5	0.1979
				470	0.19564
				470.5	0.19352
				471	0.19141
				471.5	0.18932
				472	0.18731
				472.5	0.18535
				473	0.18343
				473.5	0.18155
				474	0.17977
				474.5	0.17803
				475	0.17635
				475.5	0.17467
				476	0.17308
				476.5	0.17153
				477	0.17005
				477.5	0.16858
				478	0.16718
				478.5	0.16583
				479	0.16457
				479.5	0.16332
				480	0.16211
				480.5	0.16098
				481	0.15995
				481.5	0.15893
				482	0.15794
				482.5	0.15702
				483	0.15609
				483.5	0.15512
				484	0.15418
				484.5	0.1532
				485	0.15223
				485.5	0.15126
				486	0.15029
				486.5	0.14935
				487	0.14852
				487.5	0.14775
				488	0.14695
				488.5	0.1461
				489	0.14528
				489.5	0.14443
				490	0.14356
				490.5	0.14269
				491	0.14189
				491.5	0.1411
				492	0.14028
				492.5	0.13949
				493	0.13876
				493.5	0.13804
				494	0.13727
				494.5	0.13647
				495	0.13566
				495.5	0.13487
				496	0.13408
				496.5	0.13326
				497	0.13249
				497.5	0.13171
				498	0.13095
				498.5	0.13017
				499	0.12941
				499.5	0.12868
				500	0.12795
				500.5	0.12714
				501	0.12633
				501.5	0.12551
				502	0.12465
				502.5	0.12377
				503	0.12289
				503.5	0.12202
				504	0.12117
				504.5	0.1203
				505	0.11943
				505.5	0.11857
				506	0.1177
				506.5	0.11684
				507	0.11606
				507.5	0.11528
				508	0.11451
				508.5	0.11375
				509	0.113
				509.5	0.11222
				510	0.11145
				510.5	0.11069
				511	0.10992
				511.5	0.10916
				512	0.10845
				512.5	0.10778
				513	0.10711
				513.5	0.10645
				514	0.10576
				514.5	0.10494
				515	0.10409
				515.5	0.10323
				516	0.10236
				516.5	0.10151
				517	0.10076
				517.5	0.10002
				518	0.09929
				518.5	0.09858
				519	0.09788
				519.5	0.09722
				520	0.09653
				520.5	0.09582
				521	0.09511
				521.5	0.09441
				522	0.09371
				522.5	0.09301
				523	0.09234
				523.5	0.09165
				524	0.09092
				524.5	0.09018
				525	0.08946
				525.5	0.08873
				526	0.08802
				526.5	0.08731
				527	0.08654
				527.5	0.08574
				528	0.08496
				528.5	0.08417
				529	0.08339
				529.5	0.08264
				530	0.08196
				530.5	0.0813
				531	0.08069
				531.5	0.08016
				532	0.07963
				532.5	0.07905
				533	0.07845
				533.5	0.07781
				534	0.07712
				534.5	0.07647
				535	0.07589
				535.5	0.07535
				536	0.07479
				536.5	0.07424
				537	0.07367
				537.5	0.07305
				538	0.07239
				538.5	0.07173
				539	0.07104
				539.5	0.07036
				540	0.0697
				540.5	0.06907
				541	0.06843
				541.5	0.06783
				542	0.06721
				542.5	0.06657
				543	0.06591
				543.5	0.06526
				544	0.06464
				544.5	0.06407
				545	0.06349
				545.5	0.06292
				546	0.06236
				546.5	0.06181
				547	0.06126
				547.5	0.06075
				548	0.06023
				548.5	0.05976
				549	0.05927
				549.5	0.05879
				550	0.05831
				550.5	0.05787
				551	0.0574
				551.5	0.05697
				552	0.05652
				552.5	0.0561
				553	0.05568
				553.5	0.05527
				554	0.05484
				554.5	0.0544
				555	0.05392
				555.5	0.05345
				556	0.05299
				556.5	0.05256
				557	0.05215
				557.5	0.05174
				558	0.05131
				558.5	0.05089
				559	0.05045
				559.5	0.05002
				560	0.04957
				560.5	0.04917
				561	0.04874
				561.5	0.04833
				562	0.04791
				562.5	0.04751
				563	0.04709
				563.5	0.04664
				564	0.04619
				564.5	0.04575
				565	0.0453
				565.5	0.04485
				566	0.04444
				566.5	0.04403
				567	0.04363
				567.5	0.04323
				568	0.04282
				568.5	0.04241
				569	0.04202
				569.5	0.04167
				570	0.04133
				570.5	0.04103
				571	0.04075
				571.5	0.04048
				572	0.04018
				572.5	0.0399
				573	0.03961
				573.5	0.0393
				574	0.03899
				574.5	0.0387
				575	0.03843
				575.5	0.03815
				576	0.0379
				576.5	0.03765
				577	0.03737
				577.5	0.03707
				578	0.03675
				578.5	0.03643
				579	0.03613
				579.5	0.03583
				580	0.03552
				580.5	0.03523
				581	0.03495
				581.5	0.03467
				582	0.03438
				582.5	0.03411
				583	0.03385
				583.5	0.03358
				584	0.03333
				584.5	0.0331
				585	0.03289
				585.5	0.0327
				586	0.03252
				586.5	0.0323
				587	0.0321
				587.5	0.0319
				588	0.03169
				588.5	0.03147
				589	0.03125
				589.5	0.03103
				590	0.0308
				590.5	0.0306
				591	0.03038
				591.5	0.03016
				592	0.02993
				592.5	0.0297
				593	0.02944
				593.5	0.02921
				594	0.02901
				594.5	0.02881
				595	0.02862
				595.5	0.02842
				596	0.02824
				596.5	0.02806
				597	0.02786
				597.5	0.02768
				598	0.02748
				598.5	0.02728
				599	0.02708
				599.5	0.02688
				600	0.02668
				600.5	0.02649
				601	0.02628
				601.5	0.02607
				602	0.02587
				602.5	0.02568
				603	0.02548
				603.5	0.0253
				604	0.02511
				604.5	0.02493
				605	0.02475
				605.5	0.02458
				606	0.02444
				606.5	0.0243
				607	0.02417
				607.5	0.02406
				608	0.02395
				608.5	0.02385
				609	0.02375
				609.5	0.02364
				610	0.02353
				610.5	0.02342
				611	0.0233
				611.5	0.02318
				612	0.02305
				612.5	0.02292
				613	0.02277
				613.5	0.02262
				614	0.02249
				614.5	0.02237
				615	0.02226
				615.5	0.02215
				616	0.02204
				616.5	0.02192
				617	0.02179
				617.5	0.02166
				618	0.02154
				618.5	0.02141
				619	0.02128
				619.5	0.02116
				620	0.02103
				620.5	0.02091
				621	0.0208
				621.5	0.02069
				622	0.02057
				622.5	0.02044
				623	0.02031
				623.5	0.02018
				624	0.02007
				624.5	0.01996
				625	0.01986
				625.5	0.01976
				626	0.01966
				626.5	0.01957
				627	0.01948
				627.5	0.01938
				628	0.01928
				628.5	0.01916
				629	0.01905
				629.5	0.01895
				630	0.01885
				630.5	0.01876
				631	0.01865
				631.5	0.01855
				632	0.01844
				632.5	0.01833
				633	0.01824
				633.5	0.01815
				634	0.01806
				634.5	0.01798
				635	0.01792
				635.5	0.01784
				636	0.01776
				636.5	0.01769
				637	0.01758
				637.5	0.01747
				638	0.01735
				638.5	0.01727
				639	0.01719
				639.5	0.01712
				640	0.01707
				640.5	0.017
				641	0.01691
				641.5	0.01683
				642	0.01675
				642.5	0.01665
				643	0.01658
				643.5	0.0165
				644	0.01643
				644.5	0.01636
				645	0.0163
				645.5	0.01623
				646	0.01615
				646.5	0.01607
				647	0.01598
				647.5	0.01585
				648	0.01575
				648.5	0.01567
				649	0.01558
				649.5	0.01549
				650	0.01543

## Sheet: Figure 3d
Catalyst Loadings	72min H2O2	36min H2O2
mg/L	mM	mM
400	5.648	3.406
800	11.74	7.044
1600	15.448	10.814
2400	18.606	12.25
3200	18.48	12.31

## Sheet: Figure 4a
	PCN		PCN-NaCA-1		PCN-NaCA-2		PCN-NaCA-3
Wavelength	Abs.	Wavelength	Abs.	Wavelength	Abs.	Wavelength	Abs.
nm	a.u.	nm	a.u.	nm	a.u.	nm	a.u.
340	7.33242	340	8.00303	340	8.79415	340	3.24247
340.5	7.33642	340.5	8.0102	340.5	8.8054	340.5	3.23264
341	7.34221	341	8.01988	341	8.82199	341	3.22278
341.5	7.34353	341.5	8.02575	341.5	8.83525	341.5	3.20971
342	7.33761	342	8.03485	342	8.84891	342	3.1974
342.5	7.33668	342.5	8.04059	342.5	8.86553	342.5	3.18826
343	7.33618	343	8.04383	343	8.86895	343	3.17635
343.5	7.33985	343.5	8.04895	343.5	8.86435	343.5	3.16517
344	7.34725	344	8.04849	344	8.86089	344	3.15534
344.5	7.3551	344.5	8.04337	344.5	8.85213	344.5	3.14716
345	7.36274	345	8.04868	345	8.82865	345	3.13898
345.5	7.36846	345.5	8.05331	345.5	8.80897	345.5	3.1326
346	7.37092	346	8.05471	346	8.7957	346	3.12753
346.5	7.36765	346.5	8.05645	346.5	8.77536	346.5	3.12086
347	7.36583	347	8.06559	347	8.75346	347	3.11379
347.5	7.36511	347.5	8.068	347.5	8.73634	347.5	3.10749
348	7.36005	348	8.07198	348	8.71817	348	3.10195
348.5	7.35805	348.5	8.07602	348.5	8.69986	348.5	3.09387
349	7.36185	349	8.0761	349	8.69604	349	3.08687
349.5	7.37545	349.5	8.07498	349.5	8.69435	349.5	3.07974
350	7.38743	350	8.07507	350	8.69756	350	3.0709
350.5	7.39696	350.5	8.0726	350.5	8.70993	350.5	3.06214
351	7.39667	351	8.06214	351	8.71529	351	3.05318
351.5	7.39427	351.5	8.05422	351.5	8.71277	351.5	3.04514
352	7.37713	352	8.04601	352	8.71265	352	3.03733
352.5	7.35706	352.5	8.023	352.5	8.71376	352.5	3.03045
353	7.33826	353	8.0027	353	8.71113	353	3.02498
353.5	7.32822	353.5	7.98425	353.5	8.71348	353.5	3.02126
354	7.32027	354	7.96277	354	8.72082	354	3.01764
354.5	7.3205	354.5	7.93452	354.5	8.7253	354.5	3.0136
355	7.32057	355	7.91923	355	8.7316	355	3.01107
355.5	7.32686	355.5	7.89896	355.5	8.74284	355.5	3.00912
356	7.32782	356	7.87864	356	8.74688	356	3.01158
356.5	7.32757	356.5	7.8649	356.5	8.74105	356.5	3.01727
357	7.32346	357	7.85058	357	8.74039	357	3.02455
357.5	7.31405	357.5	7.83266	357.5	8.73725	357.5	3.03224
358	7.30724	358	7.82165	358	8.7301	358	3.0439
358.5	7.30865	358.5	7.82195	358.5	8.73451	358.5	3.05645
359	7.30637	359	7.8228	359	8.73817	359	3.06896
359.5	7.3133	359.5	7.82778	359.5	8.72886	359.5	3.0837
360	7.32529	360	7.83881	360	8.71845	360	3.10045
360.5	7.33329	360.5	7.84543	360.5	8.7019	360.5	3.11585
361	7.33727	361	7.84362	361	8.67482	361	3.13144
361.5	7.34521	361.5	7.83835	361.5	8.64752	361.5	3.14782
362	7.34603	362	7.84012	362	8.63103	362	3.16601
362.5	7.35037	362.5	7.83093	362.5	8.619	362.5	3.18539
363	7.35249	363	7.82481	363	8.60326	363	3.20253
363.5	7.35589	363.5	7.8209	363.5	8.59377	363.5	3.21637
364	7.35772	364	7.81796	364	8.58972	364	3.23043
364.5	7.3572	364.5	7.81315	364.5	8.57659	364.5	3.24185
365	7.35545	365	7.80863	365	8.55999	365	3.2508
365.5	7.35624	365.5	7.80071	365.5	8.54075	365.5	3.25934
366	7.34835	366	7.78172	366	8.51516	366	3.26538
366.5	7.34072	366.5	7.76242	366.5	8.48662	366.5	3.27001
367	7.33166	367	7.74508	367	8.46909	367	3.27335
367.5	7.32111	367.5	7.73161	367.5	8.45184	367.5	3.2743
368	7.31202	368	7.71442	368	8.44485	368	3.27323
368.5	7.31073	368.5	7.70866	368.5	8.44737	368.5	3.27117
369	7.30876	369	7.70742	369	8.45053	369	3.26597
369.5	7.3107	369.5	7.69636	369.5	8.44777	369.5	3.2565
370	7.30958	370	7.68646	370	8.43624	370	3.24488
370.5	7.30916	370.5	7.68191	370.5	8.42102	370.5	3.23302
371	7.30557	371	7.67522	371	8.4069	371	3.22066
371.5	7.30141	371.5	7.66627	371.5	8.38872	371.5	3.20509
372	7.30162	372	7.66049	372	8.37543	372	3.18974
372.5	7.30728	372.5	7.66192	372.5	8.36712	372.5	3.17589
373	7.30311	373	7.65906	373	8.36638	373	3.15989
373.5	7.30286	373.5	7.66254	373.5	8.36389	373.5	3.14521
374	7.30662	374	7.66438	374	8.36998	374	3.13071
374.5	7.31018	374.5	7.66422	374.5	8.37244	374.5	3.11527
375	7.31167	375	7.65465	375	8.3787	375	3.09962
375.5	7.31809	375.5	7.65053	375.5	8.38116	375.5	3.08508
376	7.31728	376	7.64096	376	8.37899	376	3.07036
376.5	7.31083	376.5	7.62961	376.5	8.37734	376.5	3.05867
377	7.29957	377	7.61947	377	8.37643	377	3.0513
377.5	7.28407	377.5	7.61175	377.5	8.37402	377.5	3.04499
378	7.26798	378	7.5983	378	8.37401	378	3.04022
378.5	7.25616	378.5	7.58364	378.5	8.37027	378.5	3.03679
379	7.24738	379	7.56972	379	8.36069	379	3.03364
379.5	7.23618	379.5	7.55323	379.5	8.34834	379.5	3.03109
380	7.22691	380	7.53263	380	8.32972	380	3.02847
380.5	7.22357	380.5	7.51748	380.5	8.30821	380.5	3.0278
381	7.22321	381	7.50332	381	8.28978	381	3.02762
381.5	7.2174	381.5	7.48791	381.5	8.27027	381.5	3.02982
382	7.21477	382	7.47531	382	8.25179	382	3.03258
382.5	7.21103	382.5	7.46886	382.5	8.23304	382.5	3.0354
383	7.2006	383	7.45809	383	8.21184	383	3.03688
383.5	7.1916	383.5	7.44864	383.5	8.18907	383.5	3.0377
384	7.18897	384	7.44264	384	8.15949	384	3.03363
384.5	7.18836	384.5	7.43617	384.5	8.12682	384.5	3.02404
385	7.19239	385	7.42641	385	8.09604	385	3.01005
385.5	7.19691	385.5	7.41901	385.5	8.06305	385.5	2.99173
386	7.19878	386	7.41042	386	8.03025	386	2.96785
386.5	7.19711	386.5	7.39765	386.5	7.99819	386.5	2.94058
387	7.19386	387	7.38836	387	7.96538	387	2.91038
387.5	7.18842	387.5	7.37993	387.5	7.93516	387.5	2.87687
388	7.18264	388	7.37016	388	7.90008	388	2.83747
388.5	7.17096	388.5	7.36086	388.5	7.86132	388.5	2.79357
389	7.16393	389	7.35304	389	7.82607	389	2.74315
389.5	7.15332	389.5	7.33612	389.5	7.78812	389.5	2.68651
390	7.14481	390	7.31453	390	7.74451	390	2.62509
390.5	7.139	390.5	7.29187	390.5	7.70064	390.5	2.56038
391	7.13821	391	7.26663	391	7.65559	391	2.49207
391.5	7.13293	391.5	7.23929	391.5	7.6112	391.5	2.42288
392	7.12909	392	7.21719	392	7.56688	392	2.35345
392.5	7.12226	392.5	7.19671	392.5	7.52347	392.5	2.28333
393	7.11493	393	7.17564	393	7.47965	393	2.21288
393.5	7.10403	393.5	7.15261	393.5	7.43682	393.5	2.14273
394	7.09614	394	7.13131	394	7.39362	394	2.0726
394.5	7.09076	394.5	7.10651	394.5	7.35003	394.5	2.0022
395	7.08477	395	7.08172	395	7.30364	395	1.93174
395.5	7.07534	395.5	7.05556	395.5	7.25913	395.5	1.86243
396	7.07105	396	7.02579	396	7.21137	396	1.79398
396.5	7.06349	396.5	6.99252	396.5	7.16033	396.5	1.72779
397	7.05322	397	6.96035	397	7.10776	397	1.6645
397.5	7.04222	397.5	6.92923	397.5	7.05659	397.5	1.60441
398	7.03385	398	6.90003	398	7.00732	398	1.54681
398.5	7.02065	398.5	6.87236	398.5	6.96238	398.5	1.49245
399	7.00845	399	6.84368	399	6.9158	399	1.44065
399.5	6.99546	399.5	6.81446	399.5	6.87034	399.5	1.39131
400	6.98361	400	6.7843	400	6.82038	400	1.34389
400.5	6.9709	400.5	6.75211	400.5	6.76937	400.5	1.29871
401	6.95881	401	6.72055	401	6.71503	401	1.25556
401.5	6.94435	401.5	6.68755	401.5	6.65912	401.5	1.21421
402	6.92976	402	6.65479	402	6.60142	402	1.1745
402.5	6.91543	402.5	6.61769	402.5	6.54686	402.5	1.13695
403	6.90267	403	6.57699	403	6.49079	403	1.10132
403.5	6.88751	403.5	6.53726	403.5	6.43597	403.5	1.06785
404	6.87568	404	6.49966	404	6.37871	404	1.03625
404.5	6.86615	404.5	6.45981	404.5	6.32057	404.5	1.00625
405	6.85521	405	6.41885	405	6.25749	405	0.97749
405.5	6.84152	405.5	6.37751	405.5	6.18584	405.5	0.94999
406	6.82909	406	6.33242	406	6.1063	406	0.92336
406.5	6.8144	406.5	6.28546	406.5	6.02391	406.5	0.89759
407	6.79949	407	6.23526	407	5.93572	407	0.87259
407.5	6.78331	407.5	6.18348	407.5	5.84433	407.5	0.8487
408	6.76501	408	6.12939	408	5.75063	408	0.82586
408.5	6.74718	408.5	6.07226	408.5	5.65226	408.5	0.80382
409	6.72962	409	6.01344	409	5.55197	409	0.78279
409.5	6.70943	409.5	5.95139	409.5	5.44776	409.5	0.76267
410	6.6866	410	5.88887	410	5.33912	410	0.74305
410.5	6.66427	410.5	5.82635	410.5	5.2254	410.5	0.72409
411	6.63762	411	5.75986	411	5.10903	411	0.70565
411.5	6.60719	411.5	5.68881	411.5	4.98906	411.5	0.68781
412	6.57269	412	5.61645	412	4.86577	412	0.6704
412.5	6.53549	412.5	5.53974	412.5	4.74015	412.5	0.65353
413	6.49362	413	5.45848	413	4.61493	413	0.63697
413.5	6.44999	413.5	5.37781	413.5	4.48982	413.5	0.62081
414	6.40446	414	5.29534	414	4.36359	414	0.60506
414.5	6.35493	414.5	5.21038	414.5	4.23738	414.5	0.58983
415	6.30407	415	5.12257	415	4.11245	415	0.57522
415.5	6.25191	415.5	5.03367	415.5	3.98833	415.5	0.56097
416	6.19809	416	4.94239	416	3.86537	416	0.54734
416.5	6.14105	416.5	4.84864	416.5	3.74322	416.5	0.53378
417	6.08285	417	4.75401	417	3.62213	417	0.52043
417.5	6.02447	417.5	4.65795	417.5	3.50064	417.5	0.50734
418	5.96411	418	4.56103	418	3.38132	418	0.49459
418.5	5.90387	418.5	4.465	418.5	3.26272	418.5	0.48216
419	5.84027	419	4.36862	419	3.14474	419	0.46998
419.5	5.77732	419.5	4.2725	419.5	3.02938	419.5	0.45811
420	5.71276	420	4.1784	420	2.91713	420	0.44651
420.5	5.64771	420.5	4.08355	420.5	2.80662	420.5	0.43523
421	5.57923	421	3.98685	421	2.69724	421	0.42415
421.5	5.51068	421.5	3.8896	421.5	2.59164	421.5	0.41342
422	5.43952	422	3.79274	422	2.48799	422	0.40296
422.5	5.3654	422.5	3.69558	422.5	2.38675	422.5	0.39261
423	5.29008	423	3.59857	423	2.28699	423	0.38244
423.5	5.21277	423.5	3.50213	423.5	2.19032	423.5	0.37238
424	5.13442	424	3.40694	424	2.0961	424	0.3627
424.5	5.05372	424.5	3.31104	424.5	2.00515	424.5	0.35336
425	4.97084	425	3.21651	425	1.91695	425	0.34435
425.5	4.88524	425.5	3.12368	425.5	1.83266	425.5	0.33561
426	4.79823	426	3.0313	426	1.75152	426	0.32713
426.5	4.70941	426.5	2.94002	426.5	1.67345	426.5	0.3188
427	4.61913	427	2.85116	427	1.5982	427	0.3107
427.5	4.52831	427.5	2.76238	427.5	1.52597	427.5	0.30281
428	4.43596	428	2.67434	428	1.45593	428	0.29504
428.5	4.34202	428.5	2.58886	428.5	1.38938	428.5	0.28753
429	4.24629	429	2.50528	429	1.32484	429	0.28023
429.5	4.14993	429.5	2.42248	429.5	1.26276	429.5	0.2731
430	4.0528	430	2.34151	430	1.203	430	0.26609
430.5	3.95515	430.5	2.26211	430.5	1.14609	430.5	0.2594
431	3.85752	431	2.18348	431	1.09138	431	0.25294
431.5	3.75952	431.5	2.10684	431.5	1.03904	431.5	0.24669
432	3.66164	432	2.0322	432	0.98899	432	0.24058
432.5	3.56418	432.5	1.95928	432.5	0.94143	432.5	0.23468
433	3.4671	433	1.88844	433	0.896	433	0.22897
433.5	3.37038	433.5	1.81959	433.5	0.85259	433.5	0.22345
434	3.27528	434	1.75211	434	0.81136	434	0.21814
434.5	3.18117	434.5	1.68593	434.5	0.772	434.5	0.21303
435	3.08823	435	1.62214	435	0.73458	435	0.20815
435.5	2.99677	435.5	1.56055	435.5	0.69914	435.5	0.2035
436	2.90769	436	1.50066	436	0.66547	436	0.19905
436.5	2.82085	436.5	1.44271	436.5	0.634	436.5	0.19469
437	2.73554	437	1.38704	437	0.60444	437	0.19053
437.5	2.65275	437.5	1.33331	437.5	0.57662	437.5	0.18662
438	2.57221	438	1.28112	438	0.55035	438	0.18274
438.5	2.49323	438.5	1.23111	438.5	0.52552	438.5	0.179
439	2.41578	439	1.18309	439	0.50183	439	0.17547
439.5	2.3408	439.5	1.13738	439.5	0.47948	439.5	0.17211
440	2.26731	440	1.09309	440	0.45828	440	0.16883
440.5	2.19584	440.5	1.0505	440.5	0.4382	440.5	0.16574
441	2.12639	441	1.0099	441	0.41922	441	0.16273
441.5	2.05906	441.5	0.97081	441.5	0.40121	441.5	0.15979
442	1.99378	442	0.93267	442	0.38426	442	0.15691
442.5	1.9303	442.5	0.89634	442.5	0.36825	442.5	0.15407
443	1.8691	443	0.86146	443	0.35318	443	0.15133
443.5	1.80982	443.5	0.82794	443.5	0.33893	443.5	0.14867
444	1.75254	444	0.79605	444	0.32552	444	0.14617
444.5	1.69713	444.5	0.76572	444.5	0.31283	444.5	0.14382
445	1.64334	445	0.73643	445	0.30082	445	0.14153
445.5	1.59086	445.5	0.70854	445.5	0.28938	445.5	0.13933
446	1.54042	446	0.68191	446	0.2787	446	0.13722
446.5	1.4919	446.5	0.65633	446.5	0.26876	446.5	0.13519
447	1.44522	447	0.63172	447	0.25936	447	0.13323
447.5	1.40059	447.5	0.60829	447.5	0.25045	447.5	0.13134
448	1.35795	448	0.58587	448	0.24209	448	0.12948
448.5	1.31741	448.5	0.56439	448.5	0.23435	448.5	0.12771
449	1.27844	449	0.54394	449	0.22698	449	0.12597
449.5	1.24126	449.5	0.5247	449.5	0.22009	449.5	0.12434
450	1.20559	450	0.50629	450	0.21374	450	0.12282
450.5	1.1713	450.5	0.48869	450.5	0.20776	450.5	0.12137
451	1.13835	451	0.47198	451	0.20212	451	0.12002
451.5	1.10665	451.5	0.45588	451.5	0.19679	451.5	0.1187
452	1.0763	452	0.44045	452	0.19176	452	0.11733
452.5	1.04773	452.5	0.42589	452.5	0.18703	452.5	0.11601
453	1.02049	453	0.41204	453	0.18258	453	0.11474
453.5	0.99441	453.5	0.39874	453.5	0.17832	453.5	0.11344
454	0.96972	454	0.38621	454	0.17425	454	0.11212
454.5	0.94617	454.5	0.37435	454.5	0.17043	454.5	0.11085
455	0.92353	455	0.36308	455	0.16677	455	0.10963
455.5	0.90218	455.5	0.35242	455.5	0.16325	455.5	0.10841
456	0.88163	456	0.34224	456	0.15989	456	0.10723
456.5	0.86208	456.5	0.33264	456.5	0.15677	456.5	0.10616
457	0.84332	457	0.32347	457	0.15368	457	0.10506
457.5	0.82544	457.5	0.31467	457.5	0.15064	457.5	0.10394
458	0.80826	458	0.30625	458	0.14776	458	0.10284
458.5	0.79197	458.5	0.29819	458.5	0.14499	458.5	0.10176
459	0.77651	459	0.29045	459	0.14233	459	0.10067
459.5	0.76204	459.5	0.28314	459.5	0.13986	459.5	0.09967
460	0.74805	460	0.27624	460	0.13756	460	0.09866
460.5	0.73512	460.5	0.26981	460.5	0.13547	460.5	0.09774
461	0.72285	461	0.26377	461	0.1335	461	0.09688
461.5	0.71115	461.5	0.25801	461.5	0.13158	461.5	0.09602
462	0.69993	462	0.25247	462	0.12977	462	0.09517
462.5	0.68957	462.5	0.24719	462.5	0.12811	462.5	0.09436
463	0.67945	463	0.24213	463	0.12651	463	0.09359
463.5	0.67	463.5	0.23737	463.5	0.12498	463.5	0.09281
464	0.66113	464	0.23289	464	0.12359	464	0.09209
464.5	0.65273	464.5	0.22875	464.5	0.12229	464.5	0.09143
465	0.64483	465	0.2249	465	0.1211	465	0.0908
465.5	0.63739	465.5	0.22126	465.5	0.11997	465.5	0.09015
466	0.63017	466	0.21782	466	0.11887	466	0.08943
466.5	0.62322	466.5	0.21461	466.5	0.11784	466.5	0.08874
467	0.61658	467	0.21149	467	0.11677	467	0.08798
467.5	0.61025	467.5	0.20847	467.5	0.1157	467.5	0.08723
468	0.60406	468	0.20558	468	0.11461	468	0.08645
468.5	0.59826	468.5	0.20288	468.5	0.11359	468.5	0.08571
469	0.59284	469	0.20031	469	0.11263	469	0.08501
469.5	0.58766	469.5	0.1979	469.5	0.11171	469.5	0.0843
470	0.5825	470	0.19564	470	0.11081	470	0.08361
470.5	0.57774	470.5	0.19352	470.5	0.10998	470.5	0.08296
471	0.57308	471	0.19141	471	0.10915	471	0.08229
471.5	0.56832	471.5	0.18932	471.5	0.10827	471.5	0.08153
472	0.56369	472	0.18731	472	0.10743	472	0.08078
472.5	0.55938	472.5	0.18535	472.5	0.1066	472.5	0.08002
473	0.55518	473	0.18343	473	0.10573	473	0.07922
473.5	0.55109	473.5	0.18155	473.5	0.10486	473.5	0.07846
474	0.54731	474	0.17977	474	0.10398	474	0.07777
474.5	0.54355	474.5	0.17803	474.5	0.10308	474.5	0.07706
475	0.53983	475	0.17635	475	0.1022	475	0.07637
475.5	0.53615	475.5	0.17467	475.5	0.10135	475.5	0.07567
476	0.53243	476	0.17308	476	0.10051	476	0.07495
476.5	0.52876	476.5	0.17153	476.5	0.0997	476.5	0.0742
477	0.52528	477	0.17005	477	0.09889	477	0.07353
477.5	0.52181	477.5	0.16858	477.5	0.09809	477.5	0.07282
478	0.51841	478	0.16718	478	0.09728	478	0.07211
478.5	0.51517	478.5	0.16583	478.5	0.0965	478.5	0.07143
479	0.51196	479	0.16457	479	0.09574	479	0.07079
479.5	0.50882	479.5	0.16332	479.5	0.09498	479.5	0.07012
480	0.50562	480	0.16211	480	0.09421	480	0.06944
480.5	0.50243	480.5	0.16098	480.5	0.09349	480.5	0.06882
481	0.49943	481	0.15995	481	0.0928	481	0.0682
481.5	0.49646	481.5	0.15893	481.5	0.09214	481.5	0.06754
482	0.49359	482	0.15794	482	0.09155	482	0.06692
482.5	0.49079	482.5	0.15702	482.5	0.09096	482.5	0.06633
483	0.48808	483	0.15609	483	0.09037	483	0.06572
483.5	0.4855	483.5	0.15512	483.5	0.0898	483.5	0.06514
484	0.48294	484	0.15418	484	0.08925	484	0.0646
484.5	0.48027	484.5	0.1532	484.5	0.08865	484.5	0.06401
485	0.47779	485	0.15223	485	0.08807	485	0.0634
485.5	0.47525	485.5	0.15126	485.5	0.08751	485.5	0.06278
486	0.47272	486	0.15029	486	0.08693	486	0.06215
486.5	0.47027	486.5	0.14935	486.5	0.08634	486.5	0.06151
487	0.46795	487	0.14852	487	0.0858	487	0.06092
487.5	0.46565	487.5	0.14775	487.5	0.08528	487.5	0.06037
488	0.46341	488	0.14695	488	0.08476	488	0.0598
488.5	0.461	488.5	0.1461	488.5	0.08422	488.5	0.05921
489	0.45855	489	0.14528	489	0.08368	489	0.05865
489.5	0.45607	489.5	0.14443	489.5	0.08312	489.5	0.05807
490	0.45363	490	0.14356	490	0.08254	490	0.05747
490.5	0.45117	490.5	0.14269	490.5	0.08195	490.5	0.0569
491	0.44877	491	0.14189	491	0.08135	491	0.05634
491.5	0.44626	491.5	0.1411	491.5	0.08074	491.5	0.05575
492	0.44376	492	0.14028	492	0.08015	492	0.05516
492.5	0.44119	492.5	0.13949	492.5	0.07954	492.5	0.05459
493	0.43867	493	0.13876	493	0.07895	493	0.05402
493.5	0.43609	493.5	0.13804	493.5	0.07835	493.5	0.05344
494	0.43359	494	0.13727	494	0.07774	494	0.05285
494.5	0.431	494.5	0.13647	494.5	0.07709	494.5	0.05222
495	0.42834	495	0.13566	495	0.07646	495	0.05157
495.5	0.42574	495.5	0.13487	495.5	0.07585	495.5	0.05094
496	0.42316	496	0.13408	496	0.07527	496	0.05035
496.5	0.42055	496.5	0.13326	496.5	0.07466	496.5	0.04974
497	0.41806	497	0.13249	497	0.07408	497	0.04916
497.5	0.41555	497.5	0.13171	497.5	0.07351	497.5	0.04857
498	0.41292	498	0.13095	498	0.07294	498	0.04796
498.5	0.41023	498.5	0.13017	498.5	0.07237	498.5	0.04734
499	0.40756	499	0.12941	499	0.07178	499	0.04675
499.5	0.40488	499.5	0.12868	499.5	0.07121	499.5	0.04617
500	0.40231	500	0.12795	500	0.07066	500	0.04559
500.5	0.39973	500.5	0.12714	500.5	0.07008	500.5	0.04499
501	0.39722	501	0.12633	501	0.06953	501	0.04441
501.5	0.39469	501.5	0.12551	501.5	0.06901	501.5	0.04385
502	0.39201	502	0.12465	502	0.06848	502	0.04332
502.5	0.38928	502.5	0.12377	502.5	0.0679	502.5	0.0428
503	0.38653	503	0.12289	503	0.06732	503	0.04228
503.5	0.38382	503.5	0.12202	503.5	0.0667	503.5	0.04175
504	0.38118	504	0.12117	504	0.06609	504	0.04122
504.5	0.37857	504.5	0.1203	504.5	0.06543	504.5	0.04067
505	0.37595	505	0.11943	505	0.06477	505	0.04013
505.5	0.37343	505.5	0.11857	505.5	0.06412	505.5	0.03958
506	0.37095	506	0.1177	506	0.06348	506	0.03903
506.5	0.3684	506.5	0.11684	506.5	0.06284	506.5	0.03845
507	0.36594	507	0.11606	507	0.06225	507	0.03789
507.5	0.36343	507.5	0.11528	507.5	0.06168	507.5	0.03734
508	0.36084	508	0.11451	508	0.0611	508	0.03681
508.5	0.35818	508.5	0.11375	508.5	0.06053	508.5	0.03629
509	0.3555	509	0.113	509	0.05994	509	0.03576
509.5	0.35285	509.5	0.11222	509.5	0.05933	509.5	0.03523
510	0.35027	510	0.11145	510	0.05877	510	0.03472
510.5	0.34769	510.5	0.11069	510.5	0.05818	510.5	0.03421
511	0.34515	511	0.10992	511	0.05762	511	0.03373
511.5	0.34262	511.5	0.10916	511.5	0.05708	511.5	0.03326
512	0.34009	512	0.10845	512	0.05657	512	0.03282
512.5	0.33763	512.5	0.10778	512.5	0.05609	512.5	0.03238
513	0.3352	513	0.10711	513	0.05561	513	0.03193
513.5	0.33271	513.5	0.10645	513.5	0.05512	513.5	0.03148
514	0.33031	514	0.10576	514	0.05467	514	0.03106
514.5	0.3278	514.5	0.10494	514.5	0.05415	514.5	0.03061
515	0.32519	515	0.10409	515	0.05358	515	0.03015
515.5	0.32261	515.5	0.10323	515.5	0.05303	515.5	0.02972
516	0.32005	516	0.10236	516	0.05248	516	0.02928
516.5	0.31757	516.5	0.10151	516.5	0.05195	516.5	0.02887
517	0.31515	517	0.10076	517	0.05147	517	0.02848
517.5	0.31284	517.5	0.10002	517.5	0.05103	517.5	0.0281
518	0.3105	518	0.09929	518	0.05062	518	0.0277
518.5	0.30824	518.5	0.09858	518.5	0.0502	518.5	0.02729
519	0.30588	519	0.09788	519	0.04977	519	0.02688
519.5	0.30355	519.5	0.09722	519.5	0.04937	519.5	0.02649
520	0.30114	520	0.09653	520	0.04894	520	0.02611
520.5	0.29871	520.5	0.09582	520.5	0.04852	520.5	0.02578
521	0.29629	521	0.09511	521	0.04811	521	0.02546
521.5	0.29383	521.5	0.09441	521.5	0.04767	521.5	0.02512
522	0.29138	522	0.09371	522	0.04724	522	0.02479
522.5	0.28899	522.5	0.09301	522.5	0.0468	522.5	0.02444
523	0.28657	523	0.09234	523	0.04638	523	0.02407
523.5	0.28414	523.5	0.09165	523.5	0.04593	523.5	0.0237
524	0.2817	524	0.09092	524	0.04547	524	0.02331
524.5	0.2793	524.5	0.09018	524.5	0.045	524.5	0.02292
525	0.27685	525	0.08946	525	0.04451	525	0.02252
525.5	0.27448	525.5	0.08873	525.5	0.04401	525.5	0.02214
526	0.2721	526	0.08802	526	0.04352	526	0.02178
526.5	0.26978	526.5	0.08731	526.5	0.04304	526.5	0.02142
527	0.26739	527	0.08654	527	0.04253	527	0.02106
527.5	0.26497	527.5	0.08574	527.5	0.04205	527.5	0.02071
528	0.26255	528	0.08496	528	0.04156	528	0.02035
528.5	0.26012	528.5	0.08417	528.5	0.04107	528.5	0.01998
529	0.25777	529	0.08339	529	0.04062	529	0.01963
529.5	0.25547	529.5	0.08264	529.5	0.04019	529.5	0.01929
530	0.2532	530	0.08196	530	0.03979	530	0.01897
530.5	0.25103	530.5	0.0813	530.5	0.03941	530.5	0.01868
531	0.24898	531	0.08069	531	0.03906	531	0.01843
531.5	0.24687	531.5	0.08016	531.5	0.03872	531.5	0.01819
532	0.24478	532	0.07963	532	0.03839	532	0.01796
532.5	0.24265	532.5	0.07905	532.5	0.03803	532.5	0.01773
533	0.24043	533	0.07845	533	0.03766	533	0.01748
533.5	0.23816	533.5	0.07781	533.5	0.03728	533.5	0.01722
534	0.23589	534	0.07712	534	0.03692	534	0.01696
534.5	0.2337	534.5	0.07647	534.5	0.03657	534.5	0.01671
535	0.23159	535	0.07589	535	0.03625	535	0.01647
535.5	0.22955	535.5	0.07535	535.5	0.03595	535.5	0.01624
536	0.22752	536	0.07479	536	0.03564	536	0.01604
536.5	0.22546	536.5	0.07424	536.5	0.0353	536.5	0.01583
537	0.22341	537	0.07367	537	0.03494	537	0.01564
537.5	0.22141	537.5	0.07305	537.5	0.03457	537.5	0.01547
538	0.21931	538	0.07239	538	0.03417	538	0.01527
538.5	0.21717	538.5	0.07173	538.5	0.03376	538.5	0.01503
539	0.21504	539	0.07104	539	0.03335	539	0.01479
539.5	0.21289	539.5	0.07036	539.5	0.03294	539.5	0.01454
540	0.21074	540	0.0697	540	0.03255	540	0.01429
540.5	0.20867	540.5	0.06907	540.5	0.03219	540.5	0.01407
541	0.20659	541	0.06843	541	0.03184	541	0.01384
541.5	0.20452	541.5	0.06783	541.5	0.03149	541.5	0.01362
542	0.20239	542	0.06721	542	0.03112	542	0.01339
542.5	0.20029	542.5	0.06657	542.5	0.03074	542.5	0.01316
543	0.19817	543	0.06591	543	0.03035	543	0.01292
543.5	0.19608	543.5	0.06526	543.5	0.02997	543.5	0.01269
544	0.19406	544	0.06464	544	0.02961	544	0.01244
544.5	0.19209	544.5	0.06407	544.5	0.02928	544.5	0.01221
545	0.19007	545	0.06349	545	0.02898	545	0.01198
545.5	0.18813	545.5	0.06292	545.5	0.02867	545.5	0.01175
546	0.1862	546	0.06236	546	0.02838	546	0.01155
546.5	0.18429	546.5	0.06181	546.5	0.02808	546.5	0.01136
547	0.18242	547	0.06126	547	0.02779	547	0.01119
547.5	0.18063	547.5	0.06075	547.5	0.0275	547.5	0.01104
548	0.1788	548	0.06023	548	0.0272	548	0.01089
548.5	0.17704	548.5	0.05976	548.5	0.02693	548.5	0.01076
549	0.17533	549	0.05927	549	0.02667	549	0.01063
549.5	0.1737	549.5	0.05879	549.5	0.02643	549.5	0.0105
550	0.17208	550	0.05831	550	0.0262	550	0.01037
550.5	0.17051	550.5	0.05787	550.5	0.02599	550.5	0.01025
551	0.16899	551	0.0574	551	0.02579	551	0.01013
551.5	0.16743	551.5	0.05697	551.5	0.02557	551.5	0.01002
552	0.16584	552	0.05652	552	0.02535	552	0.0099
552.5	0.16427	552.5	0.0561	552.5	0.02511	552.5	0.00978
553	0.1627	553	0.05568	553	0.02488	553	0.00967
553.5	0.16114	553.5	0.05527	553.5	0.02466	553.5	0.00955
554	0.15959	554	0.05484	554	0.02444	554	0.00943
554.5	0.15804	554.5	0.0544	554.5	0.02422	554.5	0.00931
555	0.15649	555	0.05392	555	0.024	555	0.00918
555.5	0.15497	555.5	0.05345	555.5	0.02377	555.5	0.00904
556	0.1535	556	0.05299	556	0.02353	556	0.00891
556.5	0.15205	556.5	0.05256	556.5	0.0233	556.5	0.00879
557	0.15056	557	0.05215	557	0.02309	557	0.00867
557.5	0.14908	557.5	0.05174	557.5	0.02286	557.5	0.00855
558	0.14759	558	0.05131	558	0.02263	558	0.00842
558.5	0.14605	558.5	0.05089	558.5	0.0224	558.5	0.0083
559	0.14453	559	0.05045	559	0.02216	559	0.00817
559.5	0.14305	559.5	0.05002	559.5	0.02192	559.5	0.00804
560	0.14156	560	0.04957	560	0.02169	560	0.00792
560.5	0.14014	560.5	0.04917	560.5	0.02147	560.5	0.00781
561	0.13872	561	0.04874	561	0.02126	561	0.00769
561.5	0.13731	561.5	0.04833	561.5	0.02105	561.5	0.00759
562	0.13589	562	0.04791	562	0.02086	562	0.00747
562.5	0.13449	562.5	0.04751	562.5	0.02068	562.5	0.00736
563	0.13309	563	0.04709	563	0.02049	563	0.00725
563.5	0.13165	563.5	0.04664	563.5	0.0203	563.5	0.00713
564	0.13019	564	0.04619	564	0.0201	564	0.007
564.5	0.12878	564.5	0.04575	564.5	0.01989	564.5	0.00689
565	0.12735	565	0.0453	565	0.01968	565	0.00677
565.5	0.12591	565.5	0.04485	565.5	0.01947	565.5	0.00665
566	0.12456	566	0.04444	566	0.01927	566	0.00654
566.5	0.12323	566.5	0.04403	566.5	0.01908	566.5	0.00644
567	0.12191	567	0.04363	567	0.0189	567	0.00633
567.5	0.12065	567.5	0.04323	567.5	0.01871	567.5	0.00623
568	0.11937	568	0.04282	568	0.01853	568	0.00612
568.5	0.11815	568.5	0.04241	568.5	0.01835	568.5	0.00603
569	0.11696	569	0.04202	569	0.01817	569	0.00594
569.5	0.11585	569.5	0.04167	569.5	0.01801	569.5	0.00587
570	0.11475	570	0.04133	570	0.01785	570	0.0058
570.5	0.11374	570.5	0.04103	570.5	0.01772	570.5	0.00575
571	0.11273	571	0.04075	571	0.0176	571	0.0057
571.5	0.11175	571.5	0.04048	571.5	0.01747	571.5	0.00565
572	0.11073	572	0.04018	572	0.01733	572	0.00559
572.5	0.10974	572.5	0.0399	572.5	0.0172	572.5	0.00553
573	0.10875	573	0.03961	573	0.01705	573	0.00546
573.5	0.10771	573.5	0.0393	573.5	0.0169	573.5	0.00539
574	0.10669	574	0.03899	574	0.01675	574	0.00533
574.5	0.10569	574.5	0.0387	574.5	0.01661	574.5	0.00528
575	0.1047	575	0.03843	575	0.01648	575	0.00523
575.5	0.10371	575.5	0.03815	575.5	0.01633	575.5	0.00517
576	0.10273	576	0.0379	576	0.01619	576	0.00512
576.5	0.10173	576.5	0.03765	576.5	0.01605	576.5	0.00506
577	0.10069	577	0.03737	577	0.01589	577	0.00499
577.5	0.09964	577.5	0.03707	577.5	0.01571	577.5	0.00491
578	0.0985	578	0.03675	578	0.01552	578	0.00483
578.5	0.09736	578.5	0.03643	578.5	0.01533	578.5	0.00474
579	0.09625	579	0.03613	579	0.01516	579	0.00467
579.5	0.09517	579.5	0.03583	579.5	0.015	579.5	0.0046
580	0.09408	580	0.03552	580	0.01484	580	0.00454
580.5	0.09308	580.5	0.03523	580.5	0.01469	580.5	0.00448
581	0.09215	581	0.03495	581	0.01457	581	0.00443
581.5	0.09122	581.5	0.03467	581.5	0.01445	581.5	0.00437
582	0.09032	582	0.03438	582	0.01432	582	0.00432
582.5	0.08944	582.5	0.03411	582.5	0.0142	582.5	0.00426
583	0.08855	583	0.03385	583	0.01408	583	0.00421
583.5	0.08764	583.5	0.03358	583.5	0.01396	583.5	0.00415
584	0.08676	584	0.03333	584	0.01385	584	0.0041
584.5	0.08591	584.5	0.0331	584.5	0.01375	584.5	0.00405
585	0.08509	585	0.03289	585	0.01367	585	0.00401
585.5	0.08434	585.5	0.0327	585.5	0.01359	585.5	0.00397
586	0.08365	586	0.03252	586	0.01353	586	0.00394
586.5	0.08294	586.5	0.0323	586.5	0.01345	586.5	0.00391
587	0.08224	587	0.0321	587	0.01337	587	0.00388
587.5	0.08158	587.5	0.0319	587.5	0.01329	587.5	0.00384
588	0.0809	588	0.03169	588	0.01321	588	0.00382
588.5	0.08017	588.5	0.03147	588.5	0.0131	588.5	0.00378
589	0.07942	589	0.03125	589	0.013	589	0.00374
589.5	0.07866	589.5	0.03103	589.5	0.0129	589.5	0.0037
590	0.0779	590	0.0308	590	0.0128	590	0.00367
590.5	0.07717	590.5	0.0306	590.5	0.01271	590.5	0.00363
591	0.07647	591	0.03038	591	0.01263	591	0.0036
591.5	0.0758	591.5	0.03016	591.5	0.01256	591.5	0.00357
592	0.07511	592	0.02993	592	0.01248	592	0.00354
592.5	0.07445	592.5	0.0297	592.5	0.0124	592.5	0.00351
593	0.07375	593	0.02944	593	0.0123	593	0.00347
593.5	0.07306	593.5	0.02921	593.5	0.01219	593.5	0.00343
594	0.07237	594	0.02901	594	0.01209	594	0.00339
594.5	0.0717	594.5	0.02881	594.5	0.012	594.5	0.00335
595	0.07102	595	0.02862	595	0.0119	595	0.00332
595.5	0.07034	595.5	0.02842	595.5	0.0118	595.5	0.00328
596	0.06968	596	0.02824	596	0.01171	596	0.00325
596.5	0.06903	596.5	0.02806	596.5	0.01164	596.5	0.00322
597	0.06838	597	0.02786	597	0.01155	597	0.00319
597.5	0.06774	597.5	0.02768	597.5	0.01148	597.5	0.00315
598	0.06708	598	0.02748	598	0.01139	598	0.00311
598.5	0.06644	598.5	0.02728	598.5	0.0113	598.5	0.00306
599	0.06579	599	0.02708	599	0.0112	599	0.00302
599.5	0.06516	599.5	0.02688	599.5	0.01111	599.5	0.00298
600	0.06452	600	0.02668	600	0.01101	600	0.00294
600.5	0.06392	600.5	0.02649	600.5	0.01094	600.5	0.00291
601	0.06329	601	0.02628	601	0.01087	601	0.00288
601.5	0.06269	601.5	0.02607	601.5	0.0108	601.5	0.00285
602	0.06211	602	0.02587	602	0.01074	602	0.00281
602.5	0.06151	602.5	0.02568	602.5	0.01067	602.5	0.00278
603	0.0609	603	0.02548	603	0.01059	603	0.00274
603.5	0.06032	603.5	0.0253	603.5	0.01052	603.5	0.00271
604	0.05973	604	0.02511	604	0.01045	604	0.00267
604.5	0.05916	604.5	0.02493	604.5	0.01037	604.5	0.00265
605	0.05864	605	0.02475	605	0.0103	605	0.00262
605.5	0.05814	605.5	0.02458	605.5	0.01024	605.5	0.0026
606	0.05765	606	0.02444	606	0.01019	606	0.00259
606.5	0.05714	606.5	0.0243	606.5	0.01012	606.5	0.00257
607	0.05665	607	0.02417	607	0.01006	607	0.00256
607.5	0.05616	607.5	0.02406	607.5	0.01	607.5	0.00254
608	0.05567	608	0.02395	608	0.00994	608	0.00252
608.5	0.0552	608.5	0.02385	608.5	0.00989	608.5	0.00251
609	0.05474	609	0.02375	609	0.00984	609	0.00249
609.5	0.05426	609.5	0.02364	609.5	0.00979	609.5	0.00247
610	0.05379	610	0.02353	610	0.00974	610	0.00245
610.5	0.05336	610.5	0.02342	610.5	0.00969	610.5	0.00244
611	0.05293	611	0.0233	611	0.00964	611	0.00243
611.5	0.05252	611.5	0.02318	611.5	0.0096	611.5	0.00242
612	0.0521	612	0.02305	612	0.00955	612	0.00241
612.5	0.05166	612.5	0.02292	612.5	0.0095	612.5	0.00239
613	0.0512	613	0.02277	613	0.00944	613	0.00238
613.5	0.05074	613.5	0.02262	613.5	0.00938	613.5	0.00235
614	0.0503	614	0.02249	614	0.00932	614	0.00233
614.5	0.04985	614.5	0.02237	614.5	0.00926	614.5	0.0023
615	0.04943	615	0.02226	615	0.00922	615	0.00228
615.5	0.04903	615.5	0.02215	615.5	0.00917	615.5	0.00227
616	0.04864	616	0.02204	616	0.00912	616	0.00225
616.5	0.04823	616.5	0.02192	616.5	0.00907	616.5	0.00224
617	0.04784	617	0.02179	617	0.00903	617	0.00223
617.5	0.04745	617.5	0.02166	617.5	0.00899	617.5	0.00221
618	0.04703	618	0.02154	618	0.00895	618	0.00219
618.5	0.0466	618.5	0.02141	618.5	0.0089	618.5	0.00217
619	0.04615	619	0.02128	619	0.00885	619	0.00214
619.5	0.04573	619.5	0.02116	619.5	0.0088	619.5	0.00212
620	0.04533	620	0.02103	620	0.00875	620	0.0021
620.5	0.04492	620.5	0.02091	620.5	0.0087	620.5	0.00208
621	0.04457	621	0.0208	621	0.00866	621	0.00207
621.5	0.04423	621.5	0.02069	621.5	0.00862	621.5	0.00206
622	0.0439	622	0.02057	622	0.00858	622	0.00205
622.5	0.04354	622.5	0.02044	622.5	0.00854	622.5	0.00204
623	0.04319	623	0.02031	623	0.00849	623	0.00202
623.5	0.04283	623.5	0.02018	623.5	0.00844	623.5	0.002
624	0.04248	624	0.02007	624	0.00838	624	0.00198
624.5	0.04211	624.5	0.01996	624.5	0.00831	624.5	0.00196
625	0.04176	625	0.01986	625	0.00825	625	0.00194
625.5	0.04142	625.5	0.01976	625.5	0.00819	625.5	0.00192
626	0.04112	626	0.01966	626	0.00814	626	0.00191
626.5	0.04083	626.5	0.01957	626.5	0.0081	626.5	0.00189
627	0.04054	627	0.01948	627	0.00805	627	0.00188
627.5	0.04022	627.5	0.01938	627.5	0.00799	627.5	0.00187
628	0.03992	628	0.01928	628	0.00794	628	0.00185
628.5	0.03957	628.5	0.01916	628.5	0.00789	628.5	0.00184
629	0.03922	629	0.01905	629	0.00783	629	0.00182
629.5	0.0389	629.5	0.01895	629.5	0.00779	629.5	0.0018
630	0.0386	630	0.01885	630	0.00775	630	0.00179
630.5	0.0383	630.5	0.01876	630.5	0.00771	630.5	0.00177
631	0.03799	631	0.01865	631	0.00767	631	0.00176
631.5	0.03767	631.5	0.01855	631.5	0.00762	631.5	0.00175
632	0.03735	632	0.01844	632	0.00758	632	0.00173
632.5	0.03702	632.5	0.01833	632.5	0.00754	632.5	0.00172
633	0.03669	633	0.01824	633	0.00751	633	0.00171
633.5	0.03636	633.5	0.01815	633.5	0.00746	633.5	0.0017
634	0.03604	634	0.01806	634	0.00742	634	0.00169
634.5	0.03575	634.5	0.01798	634.5	0.00738	634.5	0.00168
635	0.03547	635	0.01792	635	0.00733	635	0.00166
635.5	0.03522	635.5	0.01784	635.5	0.00729	635.5	0.00165
636	0.03496	636	0.01776	636	0.00726	636	0.00164
636.5	0.03471	636.5	0.01769	636.5	0.00722	636.5	0.00163
637	0.03442	637	0.01758	637	0.00718	637	0.00162
637.5	0.03412	637.5	0.01747	637.5	0.00714	637.5	0.00161
638	0.03382	638	0.01735	638	0.0071	638	0.00159
638.5	0.03356	638.5	0.01727	638.5	0.00707	638.5	0.00158
639	0.03331	639	0.01719	639	0.00705	639	0.00158
639.5	0.0331	639.5	0.01712	639.5	0.00703	639.5	0.00157
640	0.03291	640	0.01707	640	0.00702	640	0.00157
640.5	0.03274	640.5	0.017	640.5	0.00701	640.5	0.00157
641	0.03253	641	0.01691	641	0.007	641	0.00157
641.5	0.03232	641.5	0.01683	641.5	0.00698	641.5	0.00156
642	0.0321	642	0.01675	642	0.00696	642	0.00156
642.5	0.03187	642.5	0.01665	642.5	0.00694	642.5	0.00154
643	0.03164	643	0.01658	643	0.00691	643	0.00154
643.5	0.03142	643.5	0.0165	643.5	0.00687	643.5	0.00153
644	0.03119	644	0.01643	644	0.00684	644	0.00152
644.5	0.03098	644.5	0.01636	644.5	0.0068	644.5	0.00151
645	0.03077	645	0.0163	645	0.00677	645	0.0015
645.5	0.03055	645.5	0.01623	645.5	0.00674	645.5	0.0015
646	0.03031	646	0.01615	646	0.00671	646	0.00149
646.5	0.03009	646.5	0.01607	646.5	0.00668	646.5	0.00148
647	0.02984	647	0.01598	647	0.00665	647	0.00147
647.5	0.02958	647.5	0.01585	647.5	0.0066	647.5	0.00145
648	0.02933	648	0.01575	648	0.00656	648	0.00144
648.5	0.0291	648.5	0.01567	648.5	0.00652	648.5	0.00142
649	0.02887	649	0.01558	649	0.00649	649	0.00141
649.5	0.02864	649.5	0.01549	649.5	0.00646	649.5	0.0014
650	0.02842	650	0.01543	650	0.00644	650	0.0014
650.5	0.02818	650.5	0.01534	650.5	0.00642	650.5	0.00139
651	0.02795	651	0.01525	651	0.0064	651	0.00138
651.5	0.02773	651.5	0.01516	651.5	0.00638	651.5	0.00137
652	0.02753	652	0.01509	652	0.00636	652	0.00137
652.5	0.02733	652.5	0.01501	652.5	0.00634	652.5	0.00136
653	0.02715	653	0.01493	653	0.00632	653	0.00135
653.5	0.02698	653.5	0.01485	653.5	0.0063	653.5	0.00134
654	0.02681	654	0.01478	654	0.00627	654	0.00132
654.5	0.02666	654.5	0.01472	654.5	0.00624	654.5	0.00131
655	0.02651	655	0.01469	655	0.00621	655	0.0013
655.5	0.02636	655.5	0.01466	655.5	0.00618	655.5	0.00129
656	0.02618	656	0.01463	656	0.00616	656	0.00128
656.5	0.02601	656.5	0.0146	656.5	0.00615	656.5	0.00127
657	0.02584	657	0.01457	657	0.00614	657	0.00127
657.5	0.02568	657.5	0.01454	657.5	0.00614	657.5	0.00127
658	0.02552	658	0.0145	658	0.00613	658	0.00126
658.5	0.02537	658.5	0.01447	658.5	0.00613	658.5	0.00127
659	0.02524	659	0.01444	659	0.00613	659	0.00126
659.5	0.02507	659.5	0.01439	659.5	0.00611	659.5	0.00125
660	0.02491	660	0.01436	660	0.00608	660	0.00124
660.5	0.02474	660.5	0.01434	660.5	0.00606	660.5	0.00123
661	0.02457	661	0.01432	661	0.00603	661	0.00122
661.5	0.02439	661.5	0.0143	661.5	0.006	661.5	0.00121
662	0.0242	662	0.01428	662	0.00599	662	0.0012
662.5	0.02401	662.5	0.01425	662.5	0.00598	662.5	0.00119
663	0.02382	663	0.01421	663	0.00596	663	0.00118
663.5	0.02365	663.5	0.01417	663.5	0.00595	663.5	0.00118
664	0.02348	664	0.0141	664	0.00592	664	0.00118
664.5	0.02331	664.5	0.01405	664.5	0.00588	664.5	0.00118
665	0.02316	665	0.014	665	0.00585	665	0.00118
665.5	0.02304	665.5	0.01397	665.5	0.00582	665.5	0.00118
666	0.02291	666	0.01393	666	0.00579	666	0.00117
666.5	0.02277	666.5	0.01391	666.5	0.00578	666.5	0.00117
667	0.02264	667	0.01387	667	0.00577	667	0.00117
667.5	0.02251	667.5	0.01382	667.5	0.00576	667.5	0.00118
668	0.02238	668	0.01375	668	0.00575	668	0.00117
668.5	0.02224	668.5	0.01368	668.5	0.00575	668.5	0.00117
669	0.02212	669	0.01361	669	0.00575	669	0.00117
669.5	0.022	669.5	0.01353	669.5	0.00575	669.5	0.00117
670	0.0219	670	0.01347	670	0.00574	670	0.00117
670.5	0.02179	670.5	0.0134	670.5	0.00573	670.5	0.00117
671	0.02167	671	0.01334	671	0.00571	671	0.00116
671.5	0.02155	671.5	0.01328	671.5	0.0057	671.5	0.00116
672	0.02142	672	0.01323	672	0.00569	672	0.00115
672.5	0.02126	672.5	0.01317	672.5	0.00567	672.5	0.00113
673	0.02108	673	0.0131	673	0.00564	673	0.00112
673.5	0.02091	673.5	0.01303	673.5	0.00561	673.5	0.0011
674	0.02074	674	0.01296	674	0.00558	674	0.00108
674.5	0.02057	674.5	0.01291	674.5	0.00556	674.5	0.00107
675	0.02041	675	0.01287	675	0.00554	675	0.00106
675.5	0.02027	675.5	0.01285	675.5	0.00552	675.5	0.00106
676	0.02014	676	0.01283	676	0.00551	676	0.00106
676.5	0.02	676.5	0.0128	676.5	0.00549	676.5	0.00106
677	0.01987	677	0.01277	677	0.00547	677	0.00106
677.5	0.01974	677.5	0.01274	677.5	0.00545	677.5	0.00105
678	0.01961	678	0.0127	678	0.00542	678	0.00105
678.5	0.01951	678.5	0.01267	678.5	0.00541	678.5	0.00105
679	0.01941	679	0.01265	679	0.0054	679	0.00105
679.5	0.01932	679.5	0.01263	679.5	0.00539	679.5	0.00105
680	0.01923	680	0.01259	680	0.00538	680	0.00105
680.5	0.01914	680.5	0.01255	680.5	0.00536	680.5	0.00105
681	0.01906	681	0.01251	681	0.00534	681	0.00105
681.5	0.01898	681.5	0.01247	681.5	0.00532	681.5	0.00105
682	0.01891	682	0.01242	682	0.0053	682	0.00105
682.5	0.01883	682.5	0.01237	682.5	0.00527	682.5	0.00105
683	0.01876	683	0.01232	683	0.00524	683	0.00105
683.5	0.01868	683.5	0.01227	683.5	0.00522	683.5	0.00104
684	0.01858	684	0.01223	684	0.00521	684	0.00104
684.5	0.01848	684.5	0.01221	684.5	0.00521	684.5	0.00104
685	0.01839	685	0.01219	685	0.00521	685	0.00104
685.5	0.01829	685.5	0.01216	685.5	0.00521	685.5	0.00104
686	0.01819	686	0.01212	686	0.0052	686	0.00103
686.5	0.01809	686.5	0.01208	686.5	0.00518	686.5	0.00103
687	0.01798	687	0.01204	687	0.00516	687	0.00102
687.5	0.01788	687.5	0.01201	687.5	0.00515	687.5	0.00102
688	0.01779	688	0.012	688	0.00516	688	0.00102
688.5	0.01771	688.5	0.01198	688.5	0.00517	688.5	0.00102
689	0.01761	689	0.01196	689	0.00519	689	0.00102
689.5	0.01753	689.5	0.01195	689.5	0.0052	689.5	0.00102
690	0.01742	690	0.01191	690	0.0052	690	0.00102
690.5	0.01729	690.5	0.01185	690.5	0.00519	690.5	0.00102
691	0.01716	691	0.01179	691	0.00517	691	0.00101
691.5	0.01704	691.5	0.01171	691.5	0.00514	691.5	0.000999659
692	0.0169	692	0.01161	692	0.00509	692	0.000986944
692.5	0.01675	692.5	0.01153	692.5	0.00505	692.5	0.000971464
693	0.01663	693	0.01147	693	0.00501	693	0.000963184
693.5	0.01651	693.5	0.0114	693.5	0.00498	693.5	0.000953282
694	0.01638	694	0.01133	694	0.00494	694	0.000942063
694.5	0.01627	694.5	0.01128	694.5	0.00491	694.5	0.000931859
695	0.01617	695	0.01122	695	0.00487	695	0.000920032
695.5	0.01606	695.5	0.01115	695.5	0.00482	695.5	0.00090714
696	0.01595	696	0.01111	696	0.00478	696	0.000897895
696.5	0.01586	696.5	0.01106	696.5	0.00473	696.5	0.000888439
697	0.01574	697	0.01099	697	0.00469	697	0.000873088
697.5	0.01563	697.5	0.01094	697.5	0.00465	697.5	0.000859324
698	0.01554	698	0.0109	698	0.00463	698	0.000849674
698.5	0.01546	698.5	0.01085	698.5	0.00461	698.5	0.000838347
699	0.01536	699	0.01082	699	0.0046	699	0.000830032
699.5	0.01529	699.5	0.01081	699.5	0.00461	699.5	0.000828209
700	0.01523	700	0.01079	700	0.00461	700	0.000829207
700.5	0.01517	700.5	0.01077	700.5	0.00461	700.5	0.000823339
701	0.01511	701	0.01076	701	0.00462	701	0.000822773
701.5	0.01508	701.5	0.01076	701.5	0.00464	701.5	0.000824947
702	0.01504	702	0.01073	702	0.00465	702	0.000824226
702.5	0.01498	702.5	0.01071	702.5	0.00466	702.5	0.000821245
703	0.01491	703	0.01069	703	0.00468	703	0.000821128
703.5	0.01484	703.5	0.01064	703.5	0.00467	703.5	0.000815891
704	0.01474	704	0.01059	704	0.00466	704	0.000809322
704.5	0.01465	704.5	0.01056	704.5	0.00465	704.5	0.000807205
705	0.01456	705	0.01053	705	0.00464	705	0.000806588
705.5	0.01448	705.5	0.0105	705.5	0.00463	705.5	0.000807713
706	0.0144	706	0.0105	706	0.00462	706	0.000808777
706.5	0.01434	706.5	0.0105	706.5	0.00461	706.5	0.000811482
707	0.01427	707	0.01048	707	0.0046	707	0.00080972
707.5	0.0142	707.5	0.01045	707.5	0.00457	707.5	0.0008044
708	0.01413	708	0.01042	708	0.00456	708	0.00079864
708.5	0.01406	708.5	0.01038	708.5	0.00454	708.5	0.000793571
709	0.01398	709	0.01032	709	0.00451	709	0.000786588
709.5	0.01389	709.5	0.01028	709.5	0.00449	709.5	0.000782736
710	0.01383	710	0.01025	710	0.00448	710	0.000781934
710.5	0.01377	710.5	0.01022	710.5	0.00446	710.5	0.000781589
711	0.01371	711	0.0102	711	0.00446	711	0.000784407
711.5	0.01368	711.5	0.01022	711.5	0.00447	711.5	0.000790275
712	0.01364	712	0.01024	712	0.00447	712	0.000792041
712.5	0.01358	712.5	0.01025	712.5	0.00446	712.5	0.000790655
713	0.01352	713	0.01025	713	0.00445	713	0.00078491
713.5	0.01346	713.5	0.01022	713.5	0.00444	713.5	0.000778588
714	0.01338	714	0.01018	714	0.0044	714	0.000767788
714.5	0.0133	714.5	0.01013	714.5	0.00437	714.5	0.000759102
715	0.01323	715	0.01008	715	0.00436	715	0.000753544
715.5	0.01315	715.5	0.01004	715.5	0.00434	715.5	0.000750944
716	0.01308	716	0.01002	716	0.00433	716	0.000749529
716.5	0.01302	716.5	0.01002	716.5	0.00434	716.5	0.000755091
717	0.01297	717	0.01002	717	0.00434	717	0.000759678
717.5	0.01292	717.5	0.01002	717.5	0.00435	717.5	0.000765147
718	0.01287	718	0.01	718	0.00436	718	0.000770345
718.5	0.01282	718.5	0.00998	718.5	0.00435	718.5	0.000770304
719	0.01275	719	0.00992	719	0.00434	719	0.000766527
719.5	0.0127	719.5	0.00987	719.5	0.00433	719.5	0.000766085
720	0.01266	720	0.00982	720	0.00433	720	0.000767845

## Sheet: Figure 4b
	PCN		PCN-NaCA-1		PCN-NaCA-2		PCN-NaCA-3
hv	(ahv)^1/2	hv	(ahv)^1/2	hv	(ahv)^1/2	hv	(ahv)^1/2
ev	ev^1/2	ev	ev^1/2	ev	ev^1/2	ev	ev^1/2
6.2	2.83298	6.2	7.98974	6.2	7.48031	6.2	8.71863
6.18454	2.82935	6.18454	7.92136	6.18454	7.12492	6.18454	8.9841
6.16915	2.79534	6.16915	7.58642	6.16915	7.59073	6.16915	9.27274
6.15385	2.74677	6.15385	7.53854	6.15385	8.21249	6.15385	9.19248
6.13861	2.78351	6.13861	7.85278	6.13861	8.23013	6.13861	9.71211
6.12346	2.76765	6.12346	7.71344	6.12346	8.38419	6.12346	9.36601
6.10837	2.78423	6.10837	7.65194	6.10837	8.28911	6.10837	8.83837
6.09337	2.7887	6.09337	7.88485	6.09337	7.91684	6.09337	8.57374
6.07843	2.82341	6.07843	7.80289	6.07843	7.73142	6.07843	8.77904
6.06357	2.87266	6.06357	7.69734	6.06357	7.87422	6.06357	8.66681
6.04878	2.95676	6.04878	7.79793	6.04878	7.77354	6.04878	8.87826
6.03406	3.03437	6.03406	7.83968	6.03406	7.84447	6.03406	9.25661
6.01942	3.07248	6.01942	7.70752	6.01942	8.22853	6.01942	9.50065
6.00484	3.12316	6.00484	7.7184	6.00484	8.21965	6.00484	9.16598
5.99034	3.0857	5.99034	7.60772	5.99034	8.24258	5.99034	9.12863
5.9759	3.04955	5.9759	7.60122	5.9759	8.36874	5.9759	8.92852
5.96154	3.06086	5.96154	7.52885	5.96154	8.37019	5.96154	8.79416
5.94724	3.06449	5.94724	7.59986	5.94724	8.32465	5.94724	8.64068
5.93301	3.01897	5.93301	7.6411	5.93301	8.38251	5.93301	8.8382
5.91885	3.09034	5.91885	7.62655	5.91885	8.45007	5.91885	9.16039
5.90476	3.18116	5.90476	7.64833	5.90476	8.58476	5.90476	9.47437
5.89074	3.19522	5.89074	7.62469	5.89074	8.57581	5.89074	9.61979
5.87678	3.2279	5.87678	7.56893	5.87678	8.51755	5.87678	9.65122
5.86288	3.30811	5.86288	7.68367	5.86288	8.5456	5.86288	9.65881
5.84906	3.30328	5.84906	7.81145	5.84906	8.45621	5.84906	9.29742
5.83529	3.28901	5.83529	7.89305	5.83529	8.45349	5.83529	9.23079
5.8216	3.27913	5.8216	7.9722	5.8216	8.33699	5.8216	9.17127
5.80796	3.31003	5.80796	8.02008	5.80796	8.26622	5.80796	9.09038
5.79439	3.29663	5.79439	7.93815	5.79439	8.284	5.79439	9.05038
5.78089	3.30536	5.78089	7.70738	5.78089	8.22428	5.78089	9.08393
5.76744	3.31496	5.76744	7.53194	5.76744	8.11056	5.76744	9.01766
5.75406	3.31231	5.75406	7.36782	5.75406	8.16936	5.75406	8.92689
5.74074	3.34461	5.74074	7.38897	5.74074	8.26161	5.74074	9.06119
5.72748	3.38651	5.72748	7.28749	5.72748	8.30767	5.72748	9.18179
5.71429	3.4045	5.71429	7.44778	5.71429	8.34753	5.71429	9.20825
5.70115	3.40468	5.70115	7.4903	5.70115	8.39173	5.70115	9.34342
5.68807	3.45265	5.68807	7.62184	5.68807	8.37488	5.68807	9.29091
5.67506	3.42561	5.67506	7.66103	5.67506	8.44433	5.67506	9.02986
5.6621	3.41498	5.6621	7.71252	5.6621	8.18435	5.6621	8.98134
5.6492	3.42525	5.6492	7.61253	5.6492	8.13118	5.6492	8.98426
5.63636	3.41691	5.63636	7.61886	5.63636	8.04599	5.63636	8.91891
5.62358	3.40036	5.62358	7.61209	5.62358	8.09939	5.62358	9.01098
5.61086	3.4355	5.61086	7.65074	5.61086	8.06267	5.61086	9.24035
5.59819	3.46628	5.59819	7.49825	5.59819	8.37718	5.59819	9.21088
5.58559	3.44871	5.58559	7.45209	5.58559	8.33141	5.58559	9.25465
5.57303	3.47327	5.57303	7.42684	5.57303	8.29929	5.57303	9.2781
5.56054	3.48727	5.56054	7.49653	5.56054	8.06934	5.56054	9.31004
5.5481	3.475	5.5481	7.39259	5.5481	7.95591	5.5481	9.17115
5.53571	3.46059	5.53571	7.49433	5.53571	7.88158	5.53571	9.02375
5.52339	3.49664	5.52339	7.48507	5.52339	7.89268	5.52339	8.96135
5.51111	3.52322	5.51111	7.54769	5.51111	7.92722	5.51111	8.90723
5.49889	3.53844	5.49889	7.45215	5.49889	7.94941	5.49889	8.88132
5.48673	3.53716	5.48673	7.37967	5.48673	8.02663	5.48673	8.82252
5.47461	3.53527	5.47461	7.33042	5.47461	7.95012	5.47461	8.97381
5.46256	3.51809	5.46256	7.37221	5.46256	7.97713	5.46256	9.00618
5.45055	3.51377	5.45055	7.31776	5.45055	7.96727	5.45055	9.05599
5.4386	3.50027	5.4386	7.30367	5.4386	8.09658	5.4386	9.14159
5.4267	3.5139	5.4267	7.38785	5.4267	8.00023	5.4267	9.08274
5.41485	3.54879	5.41485	7.40576	5.41485	7.99702	5.41485	8.94566
5.40305	3.54901	5.40305	7.39409	5.40305	7.95752	5.40305	8.98125
5.3913	3.55619	5.3913	7.38336	5.3913	8.01962	5.3913	8.82292
5.37961	3.55677	5.37961	7.36196	5.37961	7.97316	5.37961	8.70358
5.36797	3.55815	5.36797	7.34422	5.36797	7.97446	5.36797	8.75064
5.35637	3.58018	5.35637	7.37643	5.35637	8.007	5.35637	8.68616
5.34483	3.61287	5.34483	7.41373	5.34483	7.96388	5.34483	8.5995
5.33333	3.59787	5.33333	7.48339	5.33333	7.88114	5.33333	8.67865
5.32189	3.6252	5.32189	7.49886	5.32189	7.8673	5.32189	8.55124
5.31049	3.63877	5.31049	7.57604	5.31049	7.86209	5.31049	8.61701
5.29915	3.61827	5.29915	7.44446	5.29915	7.74111	5.29915	8.63685
5.28785	3.60716	5.28785	7.4328	5.28785	7.77229	5.28785	8.65413
5.2766	3.62997	5.2766	7.30883	5.2766	7.82095	5.2766	8.57986
5.26539	3.62812	5.26539	7.33858	5.26539	7.79039	5.26539	8.62876
5.25424	3.64051	5.25424	7.25375	5.25424	7.74755	5.25424	8.60849
5.24313	3.67281	5.24313	7.3875	5.24313	7.83672	5.24313	8.65675
5.23207	3.68338	5.23207	7.42689	5.23207	7.93689	5.23207	8.65044
5.22105	3.69509	5.22105	7.48893	5.22105	7.93076	5.22105	8.61045
5.21008	3.71729	5.21008	7.39919	5.21008	7.96622	5.21008	8.55846
5.19916	3.74809	5.19916	7.38034	5.19916	8.00342	5.19916	8.57294
5.18828	3.72489	5.18828	7.31606	5.18828	7.96879	5.18828	8.49285
5.17745	3.7487	5.17745	7.17553	5.17745	7.8491	5.17745	8.34017
5.16667	3.74857	5.16667	7.10278	5.16667	7.76339	5.16667	8.3808
5.15593	3.76879	5.15593	7.12145	5.15593	7.77983	5.15593	8.43548
5.14523	3.76069	5.14523	7.18589	5.14523	7.80402	5.14523	8.30263
5.13458	3.79705	5.13458	7.22561	5.13458	7.77012	5.13458	8.25591
5.12397	3.82101	5.12397	7.30943	5.12397	7.83576	5.12397	8.27908
5.1134	3.85245	5.1134	7.34773	5.1134	7.84196	5.1134	8.16544
5.10288	3.87167	5.10288	7.38861	5.10288	7.75251	5.10288	8.03195
5.0924	3.89016	5.0924	7.31882	5.0924	7.72114	5.0924	8.08072
5.08197	3.90057	5.08197	7.37065	5.08197	7.69738	5.08197	8.07603
5.07157	3.87906	5.07157	7.3213	5.07157	7.58115	5.07157	8.07137
5.06122	3.87549	5.06122	7.28087	5.06122	7.51238	5.06122	7.99559
5.05092	3.8782	5.05092	7.26528	5.05092	7.49388	5.05092	8.05252
5.04065	3.90252	5.04065	7.28794	5.04065	7.48036	5.04065	8.01342
5.03043	3.91113	5.03043	7.20301	5.03043	7.41262	5.03043	7.97356
5.02024	3.92669	5.02024	7.25405	5.02024	7.36137	5.02024	7.88942
5.0101	3.94161	5.0101	7.30906	5.0101	7.43136	5.0101	7.87918
5	3.9493	5	7.32681	5	7.40552	5	7.78078
4.98994	3.96512	4.98994	7.35894	4.98994	7.33442	4.98994	7.71963
4.97992	3.99184	4.97992	7.31395	4.97992	7.29163	4.97992	7.64168
4.96994	4.00412	4.96994	7.2834	4.96994	7.30196	4.96994	7.65086
4.96	4.02531	4.96	7.2715	4.96	7.29093	4.96	7.66226
4.9501	4.04247	4.9501	7.27809	4.9501	7.24313	4.9501	7.66417
4.94024	4.03475	4.94024	7.25332	4.94024	7.27269	4.94024	7.55831
4.93042	4.02469	4.93042	7.25991	4.93042	7.33193	4.93042	7.58485
4.92063	4.03172	4.92063	7.22701	4.92063	7.3256	4.92063	7.5239
4.91089	4.02491	4.91089	7.20893	4.91089	7.30984	4.91089	7.52357
4.90119	4.01059	4.90119	7.18822	4.90119	7.33961	4.90119	7.44774
4.89152	4.01739	4.89152	7.11517	4.89152	7.27664	4.89152	7.45532
4.88189	4.0156	4.88189	7.05418	4.88189	7.25551	4.88189	7.35776
4.8723	4.01683	4.8723	7.02325	4.8723	7.2493	4.8723	7.30844
4.86275	4.0388	4.86275	7.00615	4.86275	7.16267	4.86275	7.26081
4.85323	4.0366	4.85323	7.01716	4.85323	7.10751	4.85323	7.26118
4.84375	4.04342	4.84375	7.02399	4.84375	7.08209	4.84375	7.21787
4.83431	4.0514	4.83431	7.10956	4.83431	7.04644	4.83431	7.1815
4.8249	4.05922	4.8249	7.1627	4.8249	7.02061	4.8249	7.19096
4.81553	4.06733	4.81553	7.17483	4.81553	7.01894	4.81553	7.12961
4.8062	4.08772	4.8062	7.0511	4.8062	7.01816	4.8062	7.08887
4.79691	4.07788	4.79691	7.06966	4.79691	6.94091	4.79691	7.02691
4.78764	4.09482	4.78764	7.02618	4.78764	6.92002	4.78764	7.03573
4.77842	4.11728	4.77842	6.95441	4.77842	6.90256	4.77842	6.95526
4.76923	4.09767	4.76923	6.90587	4.76923	6.87122	4.76923	6.94351
4.76008	4.07507	4.76008	6.92592	4.76008	6.88847	4.76008	6.85564
4.75096	4.06529	4.75096	6.91426	4.75096	6.92096	4.75096	6.8761
4.74187	4.04815	4.74187	6.85149	4.74187	6.87117	4.74187	6.81015
4.73282	4.0367	4.73282	6.86955	4.73282	6.81734	4.73282	6.77569
4.72381	4.04849	4.72381	6.8845	4.72381	6.81246	4.72381	6.72049
4.71483	4.06039	4.71483	6.9105	4.71483	6.76121	4.71483	6.77074
4.70588	4.06991	4.70588	6.88805	4.70588	6.73429	4.70588	6.72645
4.69697	4.06583	4.69697	6.9286	4.69697	6.74444	4.69697	6.72007
4.68809	4.0518	4.68809	6.90431	4.68809	6.71607	4.68809	6.69736
4.67925	4.05317	4.67925	6.88856	4.67925	6.66403	4.67925	6.66941
4.67043	4.05139	4.67043	6.82822	4.67043	6.63258	4.67043	6.56148
4.66165	4.06666	4.66165	6.82918	4.66165	6.62028	4.66165	6.52527
4.65291	4.0782	4.65291	6.78529	4.65291	6.55284	4.65291	6.48088
4.64419	4.07945	4.64419	6.7846	4.64419	6.54155	4.64419	6.44776
4.63551	4.05912	4.63551	6.78555	4.63551	6.49825	4.63551	6.4389
4.62687	4.06127	4.62687	6.78246	4.62687	6.45701	4.62687	6.46486
4.61825	4.05087	4.61825	6.72159	4.61825	6.40514	4.61825	6.43679
4.60967	4.04347	4.60967	6.70742	4.60967	6.35696	4.60967	6.39569
4.60111	4.05132	4.60111	6.65347	4.60111	6.33194	4.60111	6.37448
4.59259	4.05879	4.59259	6.54417	4.59259	6.29904	4.59259	6.2977
4.5841	4.07533	4.5841	6.53515	4.5841	6.23288	4.5841	6.28919
4.57565	4.07667	4.57565	6.52246	4.57565	6.24025	4.57565	6.29143
4.56722	4.0655	4.56722	6.50468	4.56722	6.26359	4.56722	6.31944
4.55882	4.04727	4.55882	6.49649	4.55882	6.21763	4.55882	6.27584
4.55046	4.03647	4.55046	6.52297	4.55046	6.20866	4.55046	6.25607
4.54212	4.00317	4.54212	6.5059	4.54212	6.24835	4.54212	6.24106
4.53382	4.00063	4.53382	6.48378	4.53382	6.18886	4.53382	6.20512
4.52555	4.00169	4.52555	6.42357	4.52555	6.15936	4.52555	6.18062
4.5173	4.01267	4.5173	6.42201	4.5173	6.16724	4.5173	6.16145
4.50909	4.0131	4.50909	6.3757	4.50909	6.16743	4.50909	6.15713
4.50091	4.03038	4.50091	6.33431	4.50091	6.12092	4.50091	6.09132
4.49275	4.00672	4.49275	6.32165	4.49275	6.14596	4.49275	6.04489
4.48463	4.01125	4.48463	6.40303	4.48463	6.10479	4.48463	6.0047
4.47653	4.00491	4.47653	6.38869	4.47653	6.08983	4.47653	6.03643
4.46847	4.01743	4.46847	6.4166	4.46847	6.06435	4.46847	6.04205
4.46043	4.00949	4.46043	6.38716	4.46043	6.06512	4.46043	6.07136
4.45242	4.02324	4.45242	6.37217	4.45242	6.03859	4.45242	6.03058
4.44444	4.01551	4.44444	6.26501	4.44444	6.05113	4.44444	6.06109
4.43649	4.00872	4.43649	6.2418	4.43649	5.98263	4.43649	6.01917
4.42857	3.99514	4.42857	6.19214	4.42857	5.97427	4.42857	5.93009
4.42068	4.00134	4.42068	6.20987	4.42068	5.978	4.42068	5.89662
4.41281	3.97136	4.41281	6.22041	4.41281	5.95943	4.41281	5.90599
4.40497	3.97008	4.40497	6.20751	4.40497	5.94097	4.40497	5.81898
4.39716	3.95472	4.39716	6.16225	4.39716	5.99243	4.39716	5.81948
4.38938	3.96955	4.38938	6.2079	4.38938	5.99998	4.38938	5.83708
4.38163	3.96066	4.38163	6.16517	4.38163	5.98244	4.38163	5.77885
4.3739	3.9668	4.3739	6.13807	4.3739	5.95412	4.3739	5.77766
4.3662	3.96488	4.3662	6.1576	4.3662	5.98595	4.3662	5.79331
4.35852	3.9605	4.35852	6.17137	4.35852	5.92983	4.35852	5.72936
4.35088	3.95098	4.35088	6.09662	4.35088	5.91567	4.35088	5.72653
4.34326	3.94506	4.34326	6.09321	4.34326	5.81602	4.34326	5.71713
4.33566	3.94184	4.33566	6.07312	4.33566	5.8155	4.33566	5.66246
4.3281	3.9284	4.3281	6.04808	4.3281	5.75456	4.3281	5.6289
4.32056	3.94791	4.32056	6.02389	4.32056	5.76351	4.32056	5.62031
4.31304	3.94157	4.31304	5.99058	4.31304	5.73844	4.31304	5.58986
4.30556	3.91794	4.30556	5.96195	4.30556	5.79527	4.30556	5.53227
4.29809	3.9265	4.29809	5.90949	4.29809	5.77436	4.29809	5.54473
4.29066	3.90807	4.29066	5.86396	4.29066	5.75249	4.29066	5.53332
4.28325	3.88546	4.28325	5.81402	4.28325	5.71361	4.28325	5.53514
4.27586	3.8674	4.27586	5.87748	4.27586	5.6813	4.27586	5.57296
4.2685	3.89249	4.2685	5.90291	4.2685	5.68131	4.2685	5.61156
4.26117	3.88457	4.26117	5.91352	4.26117	5.65313	4.26117	5.57166
4.25386	3.89698	4.25386	5.87006	4.25386	5.62045	4.25386	5.5324
4.24658	3.88992	4.24658	5.87456	4.24658	5.57981	4.24658	5.48472
4.23932	3.91395	4.23932	5.81767	4.23932	5.58656	4.23932	5.4204
4.23208	3.89865	4.23208	5.77347	4.23208	5.55832	4.23208	5.39307
4.22487	3.89908	4.22487	5.75487	4.22487	5.52781	4.22487	5.41553
4.21769	3.88586	4.21769	5.7625	4.21769	5.49161	4.21769	5.39544
4.21053	3.89069	4.21053	5.75646	4.21053	5.5011	4.21053	5.42339
4.20339	3.86313	4.20339	5.73287	4.20339	5.4503	4.20339	5.40223
4.19628	3.83295	4.19628	5.71452	4.19628	5.4186	4.19628	5.40494
4.18919	3.80809	4.18919	5.6885	4.18919	5.43318	4.18919	5.36424
4.18212	3.81925	4.18212	5.72625	4.18212	5.45639	4.18212	5.35257
4.17508	3.80399	4.17508	5.72312	4.17508	5.4339	4.17508	5.31038
4.16807	3.80058	4.16807	5.67746	4.16807	5.4239	4.16807	5.31667
4.16107	3.80899	4.16107	5.67935	4.16107	5.41836	4.16107	5.28984
4.1541	3.82837	4.1541	5.68684	4.1541	5.3913	4.1541	5.25644
4.14716	3.80982	4.14716	5.63354	4.14716	5.39118	4.14716	5.26486
4.14023	3.80303	4.14023	5.54593	4.14023	5.36535	4.14023	5.26229
4.13333	3.76533	4.13333	5.54971	4.13333	5.3628	4.13333	5.23373
4.12646	3.75414	4.12646	5.53042	4.12646	5.37868	4.12646	5.25033
4.1196	3.73199	4.1196	5.55737	4.1196	5.37081	4.1196	5.27776
4.11277	3.71754	4.11277	5.50513	4.11277	5.37559	4.11277	5.25628
4.10596	3.69759	4.10596	5.5769	4.10596	5.42686	4.10596	5.25561
4.09917	3.71099	4.09917	5.55098	4.09917	5.41888	4.09917	5.22747
4.09241	3.69249	4.09241	5.53372	4.09241	5.35887	4.09241	5.19113
4.08567	3.68446	4.08567	5.4603	4.08567	5.33083	4.08567	5.14875
4.07895	3.66877	4.07895	5.49589	4.07895	5.3069	4.07895	5.15066
4.07225	3.6693	4.07225	5.42856	4.07225	5.25613	4.07225	5.13197
4.06557	3.66432	4.06557	5.4433	4.06557	5.23337	4.06557	5.14837
4.05892	3.66961	4.05892	5.45564	4.05892	5.22909	4.05892	5.10017
4.05229	3.63683	4.05229	5.47222	4.05229	5.22894	4.05229	5.11807
4.04568	3.62361	4.04568	5.44572	4.04568	5.19551	4.04568	5.10782
4.03909	3.60876	4.03909	5.41847	4.03909	5.20671	4.03909	5.09156
4.03252	3.60487	4.03252	5.43533	4.03252	5.2249	4.03252	5.11995
4.02597	3.56607	4.02597	5.39463	4.02597	5.23727	4.02597	5.16755
4.01945	3.56355	4.01945	5.36445	4.01945	5.19995	4.01945	5.11514
4.01294	3.57058	4.01294	5.3824	4.01294	5.20579	4.01294	5.07893
4.00646	3.57032	4.00646	5.41116	4.00646	5.16757	4.00646	5.05558
4	3.54046	4	5.38418	4	5.15354	4	5.009
3.99356	3.57378	3.99356	5.37287	3.99356	5.17502	3.99356	4.99294
3.98714	3.56095	3.98714	5.37652	3.98714	5.16814	3.98714	4.98521
3.98074	3.53229	3.98074	5.36324	3.98074	5.17803	3.98074	5.00317
3.97436	3.51682	3.97436	5.37688	3.97436	5.19716	3.97436	5.0626
3.968	3.53069	3.968	5.32903	3.968	5.18293	3.968	5.06284
3.96166	3.50066	3.96166	5.36429	3.96166	5.11813	3.96166	5.06655
3.95534	3.52376	3.95534	5.39621	3.95534	5.17603	3.95534	5.06726
3.94904	3.52261	3.94904	5.41739	3.94904	5.1407	3.94904	5.06582
3.94277	3.50099	3.94277	5.44457	3.94277	5.1474	3.94277	5.00933
3.93651	3.4609	3.93651	5.48647	3.93651	5.16779	3.93651	5.02267
3.93027	3.43267	3.93027	5.48797	3.93027	5.23035	3.93027	5.03872
3.92405	3.4066	3.92405	5.44778	3.92405	5.23045	3.92405	5.06664
3.91785	3.42794	3.91785	5.46183	3.91785	5.27538	3.91785	5.08097
3.91167	3.45812	3.91167	5.45542	3.91167	5.28281	3.91167	5.08178
3.90551	3.47073	3.90551	5.48877	3.90551	5.27914	3.90551	5.06728
3.89937	3.48982	3.89937	5.45052	3.89937	5.23949	3.89937	5.04679
3.89325	3.50863	3.89325	5.48656	3.89325	5.22306	3.89325	5.05453
3.88715	3.4858	3.88715	5.45408	3.88715	5.23222	3.88715	5.06451
3.88106	3.47259	3.88106	5.39819	3.88106	5.22671	3.88106	5.0865
3.875	3.49363	3.875	5.38781	3.875	5.27202	3.875	5.1079
3.86895	3.49017	3.86895	5.44078	3.86895	5.25678	3.86895	5.11468
3.86293	3.49201	3.86293	5.40104	3.86293	5.28769	3.86293	5.10262
3.85692	3.51137	3.85692	5.38703	3.85692	5.29045	3.85692	5.09017
3.85093	3.50328	3.85093	5.41499	3.85093	5.2829	3.85093	5.11672
3.84496	3.51036	3.84496	5.39882	3.84496	5.2627	3.84496	5.10914
3.83901	3.53097	3.83901	5.37297	3.83901	5.32929	3.83901	5.06858
3.83308	3.52224	3.83308	5.37446	3.83308	5.30617	3.83308	5.10485
3.82716	3.52252	3.82716	5.36467	3.82716	5.32206	3.82716	5.0785
3.82126	3.53882	3.82126	5.38474	3.82126	5.3361	3.82126	5.04058
3.81538	3.53043	3.81538	5.40979	3.81538	5.33048	3.81538	5.02449
3.80952	3.51888	3.80952	5.40878	3.80952	5.29282	3.80952	5.03415
3.80368	3.53351	3.80368	5.48924	3.80368	5.31524	3.80368	5.02679
3.79786	3.52438	3.79786	5.53643	3.79786	5.32478	3.79786	5.07999
3.79205	3.51717	3.79205	5.53611	3.79205	5.32881	3.79205	5.10592
3.78626	3.51787	3.78626	5.57654	3.78626	5.34461	3.78626	5.12212
3.78049	3.53637	3.78049	5.58718	3.78049	5.36627	3.78049	5.1478
3.77473	3.52098	3.77473	5.53185	3.77473	5.36892	3.77473	5.14667
3.769	3.527	3.769	5.54283	3.769	5.34625	3.769	5.12977
3.76328	3.53764	3.76328	5.53637	3.76328	5.34476	3.76328	5.14258
3.75758	3.52905	3.75758	5.54346	3.75758	5.33455	3.75758	5.12893
3.75189	3.51219	3.75189	5.562	3.75189	5.348	3.75189	5.14834
3.74622	3.53267	3.74622	5.5999	3.74622	5.36522	3.74622	5.16657
3.74057	3.5342	3.74057	5.59335	3.74057	5.38317	3.74057	5.15701
3.73494	3.53882	3.73494	5.63968	3.73494	5.41145	3.73494	5.15124
3.72932	3.53731	3.72932	5.63901	3.72932	5.431	3.72932	5.17436
3.72372	3.55163	3.72372	5.675	3.72372	5.42638	3.72372	5.18002
3.71814	3.53642	3.71814	5.63115	3.71814	5.42933	3.71814	5.15994
3.71257	3.51183	3.71257	5.66831	3.71257	5.40216	3.71257	5.17274
3.70703	3.49113	3.70703	5.68414	3.70703	5.41851	3.70703	5.17222
3.70149	3.48348	3.70149	5.66772	3.70149	5.40157	3.70149	5.17842
3.69598	3.47623	3.69598	5.65865	3.69598	5.4196	3.69598	5.16785
3.69048	3.47457	3.69048	5.70026	3.69048	5.39781	3.69048	5.18371
3.68499	3.48055	3.68499	5.66966	3.68499	5.40831	3.68499	5.17889
3.67953	3.4907	3.67953	5.64484	3.67953	5.40537	3.67953	5.17794
3.67407	3.49508	3.67407	5.62923	3.67407	5.40892	3.67407	5.17217
3.66864	3.48798	3.66864	5.6143	3.66864	5.39791	3.66864	5.17365
3.66322	3.4824	3.66322	5.5894	3.66322	5.40687	3.66322	5.16309
3.65782	3.48377	3.65782	5.61317	3.65782	5.4045	3.65782	5.16457
3.65243	3.47259	3.65243	5.64941	3.65243	5.38436	3.65243	5.16607
3.64706	3.45444	3.64706	5.65622	3.64706	5.40848	3.64706	5.16951
3.6417	3.43137	3.6417	5.67972	3.6417	5.41212	3.6417	5.192
3.63636	3.41598	3.63636	5.73442	3.63636	5.40108	3.63636	5.19457
3.63104	3.40412	3.63104	5.73721	3.63104	5.41785	3.63104	5.20455
3.62573	3.37798	3.62573	5.70082	3.62573	5.42322	3.62573	5.17572
3.62044	3.38649	3.62044	5.70859	3.62044	5.41706	3.62044	5.17779
3.61516	3.38473	3.61516	5.69814	3.61516	5.39236	3.61516	5.15651
3.6099	3.36392	3.6099	5.66288	3.6099	5.3917	3.6099	5.14215
3.60465	3.36077	3.60465	5.65629	3.60465	5.38019	3.60465	5.13841
3.59942	3.37416	3.59942	5.66207	3.59942	5.39421	3.59942	5.15108
3.5942	3.3587	3.5942	5.63887	3.5942	5.38648	3.5942	5.12951
3.589	3.35854	3.589	5.62745	3.589	5.39294	3.589	5.09393
3.58382	3.37551	3.58382	5.61364	3.58382	5.38141	3.58382	5.10635
3.57864	3.35527	3.57864	5.57407	3.57864	5.36722	3.57864	5.11075
3.57349	3.35128	3.57349	5.57304	3.57349	5.3585	3.57349	5.13587
3.56835	3.33667	3.56835	5.575	3.56835	5.34442	3.56835	5.14916
3.56322	3.32787	3.56322	5.57459	3.56322	5.32616	3.56322	5.17489
3.55811	3.31021	3.55811	5.55567	3.55811	5.36425	3.55811	5.17316
3.55301	3.3116	3.55301	5.57499	3.55301	5.37564	3.55301	5.17143
3.54793	3.29358	3.54793	5.56561	3.54793	5.36145	3.54793	5.12278
3.54286	3.29326	3.54286	5.54553	3.54286	5.36251	3.54286	5.10038
3.5378	3.28888	3.5378	5.52856	3.5378	5.37561	3.5378	5.08768
3.53276	3.28535	3.53276	5.5323	3.53276	5.35704	3.53276	5.09406
3.52774	3.28555	3.52774	5.51657	3.52774	5.34943	3.52774	5.06388
3.52273	3.27547	3.52273	5.51736	3.52273	5.35923	3.52273	5.08826
3.51773	3.26829	3.51773	5.56285	3.51773	5.33157	3.51773	5.09661
3.51275	3.2653	3.51275	5.5589	3.51275	5.32941	3.51275	5.10986
3.50778	3.26132	3.50778	5.55798	3.50778	5.31382	3.50778	5.10383
3.50282	3.24608	3.50282	5.56915	3.50282	5.29354	3.50282	5.10167
3.49788	3.24379	3.49788	5.53934	3.49788	5.24935	3.49788	5.07982
3.49296	3.24035	3.49296	5.50929	3.49296	5.25346	3.49296	5.08726
3.48805	3.23675	3.48805	5.52498	3.48805	5.23833	3.48805	5.04094
3.48315	3.23119	3.48315	5.51872	3.48315	5.2089	3.48315	5.03037
3.47826	3.2388	3.47826	5.51247	3.47826	5.22684	3.47826	5.02825
3.47339	3.23438	3.47339	5.52588	3.47339	5.22111	3.47339	5.02426
3.46853	3.23015	3.46853	5.52261	3.46853	5.20052	3.46853	5.00632
3.46369	3.22101	3.46369	5.49028	3.46369	5.17807	3.46369	5.03411
3.45886	3.22089	3.45886	5.48999	3.45886	5.21172	3.45886	5.02777
3.45404	3.22651	3.45404	5.49858	3.45404	5.18048	3.45404	5.03085
3.44924	3.25112	3.44924	5.46475	3.44924	5.1896	3.44924	5.02688
3.44444	3.27007	3.44444	5.46388	3.44444	5.19521	3.44444	5.02951
3.43967	3.2792	3.43967	5.48358	3.43967	5.18955	3.43967	5.02226
3.4349	3.28428	3.4349	5.47978	3.4349	5.16459	3.4349	4.99727
3.43015	3.29577	3.43015	5.46481	3.43015	5.17167	3.43015	5.00173
3.42541	3.30111	3.42541	5.49056	3.42541	5.18493	3.42541	5.02314
3.42069	3.29849	3.42069	5.45903	3.42069	5.19316	3.42069	5.01308
3.41598	3.31277	3.41598	5.41408	3.41598	5.19938	3.41598	5.01528
3.41128	3.32192	3.41128	5.40119	3.41128	5.19891	3.41128	5.02933
3.40659	3.32476	3.40659	5.37532	3.40659	5.20363	3.40659	5.01545
3.40192	3.31965	3.40192	5.33581	3.40192	5.15338	3.40192	4.98809
3.39726	3.32693	3.39726	5.33993	3.39726	5.12368	3.39726	4.99823
3.39261	3.33354	3.39261	5.36146	3.39261	5.13875	3.39261	4.99153
3.38798	3.34631	3.38798	5.38841	3.38798	5.12367	3.38798	5.00881
3.38336	3.33864	3.38336	5.38588	3.38336	5.11368	3.38336	5.00634
3.37875	3.34049	3.37875	5.38678	3.37875	5.13883	3.37875	5.01382
3.37415	3.3561	3.37415	5.40552	3.37415	5.14344	3.37415	5.00283
3.36957	3.34459	3.36957	5.38231	3.36957	5.12831	3.36957	4.98343
3.36499	3.32957	3.36499	5.36045	3.36499	5.10327	3.36499	4.95076
3.36043	3.33448	3.36043	5.3287	3.36043	5.08937	3.36043	4.96408
3.35589	3.32221	3.35589	5.32677	3.35589	5.04961	3.35589	4.94314
3.35135	3.30561	3.35135	5.27627	3.35135	5.05204	3.35135	4.93016
3.34683	3.30796	3.34683	5.28091	3.34683	5.06575	3.34683	4.92272
3.34232	3.29587	3.34232	5.26535	3.34232	5.08059	3.34232	4.92534
3.33782	3.28351	3.33782	5.2886	3.33782	5.06729	3.33782	4.91928
3.33333	3.2728	3.33333	5.29719	3.33333	5.07623	3.33333	4.93432
3.32886	3.25477	3.32886	5.3025	3.32886	5.06738	3.32886	4.93931
3.3244	3.22916	3.3244	5.29672	3.3244	5.03459	3.3244	4.95318
3.31995	3.227	3.31995	5.28433	3.31995	5.02734	3.31995	4.95686
3.31551	3.21278	3.31551	5.25777	3.31551	5.03759	3.31551	4.95168
3.31108	3.20747	3.31108	5.25917	3.31108	5.04744	3.31108	4.9386
3.30667	3.20019	3.30667	5.26113	3.30667	5.04309	3.30667	4.92697
3.30226	3.19063	3.30226	5.26145	3.30226	5.04415	3.30226	4.93017
3.29787	3.18308	3.29787	5.25741	3.29787	5.04916	3.29787	4.91996
3.29349	3.1728	3.29349	5.26324	3.29349	5.01598	3.29349	4.88515
3.28912	3.16403	3.28912	5.24388	3.28912	4.99913	3.28912	4.87558
3.28477	3.15289	3.28477	5.24041	3.28477	4.99919	3.28477	4.88866
3.28042	3.14694	3.28042	5.22609	3.28042	5.00119	3.28042	4.87862
3.27609	3.13655	3.27609	5.23348	3.27609	4.97437	3.27609	4.87539
3.27177	3.134	3.27177	5.24038	3.27177	4.98977	3.27177	4.89586
3.26746	3.1278	3.26746	5.23583	3.26746	4.98024	3.26746	4.88258
3.26316	3.13083	3.26316	5.24004	3.26316	4.95932	3.26316	4.85584
3.25887	3.13899	3.25887	5.23823	3.25887	4.93296	3.25887	4.84592
3.25459	3.14399	3.25459	5.21737	3.25459	4.93629	3.25459	4.8267
3.25033	3.14274	3.25033	5.20368	3.25033	4.91948	3.25033	4.81999
3.24607	3.15036	3.24607	5.19113	3.24607	4.92701	3.24607	4.83193
3.24183	3.14587	3.24183	5.16641	3.24183	4.92707	3.24183	4.83636
3.2376	3.14156	3.2376	5.15458	3.2376	4.91636	3.2376	4.8283
3.23338	3.13774	3.23338	5.12711	3.23338	4.9071	3.23338	4.83363
3.22917	3.14424	3.22917	5.12169	3.22917	4.90297	3.22917	4.83093
3.22497	3.13962	3.22497	5.11732	3.22497	4.89144	3.22497	4.83675
3.22078	3.14323	3.22078	5.10364	3.22078	4.88043	3.22078	4.81752
3.2166	3.14087	3.2166	5.09311	3.2166	4.89528	3.2166	4.82242
3.21244	3.13158	3.21244	5.10012	3.21244	4.89955	3.21244	4.81439
3.20828	3.11533	3.20828	5.09063	3.20828	4.88895	3.20828	4.79664
3.20413	3.09687	3.20413	5.06841	3.20413	4.87608	3.20413	4.78079
3.2	3.06241	3.2	5.04136	3.2	4.87293	3.2	4.78693
3.19588	3.02842	3.19588	5.02659	3.19588	4.846	3.19588	4.78869
3.19176	2.99752	3.19176	5.0129	3.19176	4.83156	3.19176	4.79134
3.18766	2.96609	3.18766	4.99485	3.18766	4.83252	3.18766	4.79313
3.18357	2.92927	3.18357	4.98329	3.18357	4.83439	3.18357	4.79182
3.17949	2.89841	3.17949	4.96401	3.17949	4.81596	3.17949	4.7808
3.17542	2.86805	3.17542	4.94584	3.17542	4.82007	3.17542	4.76237
3.17136	2.83462	3.17136	4.92782	3.17136	4.81249	3.17136	4.75409
3.16731	2.78981	3.16731	4.89531	3.16731	4.79822	3.16731	4.74628
3.16327	2.75019	3.16327	4.87815	3.16327	4.79382	3.16327	4.72726
3.15924	2.69968	3.15924	4.88345	3.15924	4.79211	3.15924	4.7333
3.15522	2.64519	3.15522	4.86312	3.15522	4.76515	3.15522	4.72339
3.15121	2.59113	3.15121	4.84251	3.15121	4.74593	3.15121	4.72556
3.14721	2.54188	3.14721	4.83074	3.14721	4.72903	3.14721	4.72041
3.14322	2.49088	3.14322	4.80772	3.14322	4.7084	3.14322	4.73469
3.13924	2.44272	3.13924	4.78493	3.13924	4.69647	3.13924	4.72002
3.13527	2.39814	3.13527	4.76946	3.13527	4.69477	3.13527	4.72827
3.13131	2.35106	3.13131	4.75585	3.13131	4.68417	3.13131	4.71191
3.12736	2.30764	3.12736	4.73446	3.12736	4.68164	3.12736	4.71065
3.12343	2.26236	3.12343	4.72409	3.12343	4.67024	3.12343	4.68802
3.1195	2.22325	3.1195	4.70215	3.1195	4.66016	3.1195	4.69188
3.11558	2.18416	3.11558	4.68383	3.11558	4.64887	3.11558	4.68808
3.11167	2.14357	3.11167	4.65473	3.11167	4.64471	3.11167	4.68004
3.10777	2.09979	3.10777	4.631	3.10777	4.62357	3.10777	4.65517
3.10388	2.05987	3.10388	4.59979	3.10388	4.60386	3.10388	4.66487
3.1	2.01935	3.1	4.58717	3.1	4.58272	3.1	4.6527
3.09613	1.98373	3.09613	4.56019	3.09613	4.56259	3.09613	4.63102
3.09227	1.95117	3.09227	4.54582	3.09227	4.5482	3.09227	4.62937
3.08842	1.921	3.08842	4.54775	3.08842	4.54497	3.08842	4.64149
3.08458	1.89238	3.08458	4.54214	3.08458	4.52793	3.08458	4.62776
3.08075	1.86441	3.08075	4.51297	3.08075	4.51337	3.08075	4.62074
3.07692	1.83603	3.07692	4.49929	3.07692	4.5055	3.07692	4.6216
3.07311	1.80403	3.07311	4.46615	3.07311	4.49379	3.07311	4.6146
3.06931	1.77354	3.06931	4.43206	3.06931	4.47446	3.06931	4.60267
3.06551	1.74499	3.06551	4.40704	3.06551	4.46901	3.06551	4.5859
3.06173	1.71731	3.06173	4.37252	3.06173	4.44801	3.06173	4.57452
3.05795	1.6901	3.05795	4.34359	3.05795	4.43735	3.05795	4.56968
3.05419	1.66603	3.05419	4.32566	3.05419	4.40664	3.05419	4.55878
3.05043	1.64258	3.05043	4.2995	3.05043	4.37278	3.05043	4.54834
3.04668	1.6204	3.04668	4.26958	3.04668	4.35383	3.04668	4.54234
3.04294	1.59729	3.04294	4.24315	3.04294	4.34291	3.04294	4.54636
3.03922	1.57608	3.03922	4.20912	3.03922	4.30941	3.03922	4.53517
3.0355	1.55616	3.0355	4.1705	3.0355	4.29209	3.0355	4.53
3.03178	1.53638	3.03178	4.12288	3.03178	4.28391	3.03178	4.52524
3.02808	1.51577	3.02808	4.07495	3.02808	4.24767	3.02808	4.51891
3.02439	1.49534	3.02439	4.02829	3.02439	4.22348	3.02439	4.50154
3.02071	1.47396	3.02071	3.98284	3.02071	4.19992	3.02071	4.50312
3.01703	1.45358	3.01703	3.92951	3.01703	4.18058	3.01703	4.49096
3.01337	1.43477	3.01337	3.88106	3.01337	4.15011	3.01337	4.47031
3.00971	1.41448	3.00971	3.82785	3.00971	4.12998	3.00971	4.45794
3.00606	1.39708	3.00606	3.77755	3.00606	4.09814	3.00606	4.44717
3.00242	1.38007	3.00242	3.72251	3.00242	4.07022	3.00242	4.42999
2.99879	1.36022	2.99879	3.6767	2.99879	4.03577	2.99879	4.40618
2.99517	1.34183	2.99517	3.61301	2.99517	3.99753	2.99517	4.39603
2.99156	1.32319	2.99156	3.5607	2.99156	3.95348	2.99156	4.36636
2.98795	1.3072	2.98795	3.50939	2.98795	3.91783	2.98795	4.35275
2.98436	1.28949	2.98436	3.44859	2.98436	3.87436	2.98436	4.32049
2.98077	1.27359	2.98077	3.38426	2.98077	3.82769	2.98077	4.29866
2.97719	1.25791	2.97719	3.33408	2.97719	3.79635	2.97719	4.27358
2.97362	1.24311	2.97362	3.28118	2.97362	3.76403	2.97362	4.26196
2.97006	1.22605	2.97006	3.21678	2.97006	3.72678	2.97006	4.23425
2.96651	1.20995	2.96651	3.16122	2.96651	3.68544	2.96651	4.21438
2.96296	1.19636	2.96296	3.10353	2.96296	3.64535	2.96296	4.19303
2.95943	1.17934	2.95943	3.04787	2.95943	3.60226	2.95943	4.16169
2.9559	1.16329	2.9559	2.98495	2.9559	3.55938	2.9559	4.13379
2.95238	1.14506	2.95238	2.93008	2.95238	3.5095	2.95238	4.10663
2.94887	1.12723	2.94887	2.86688	2.94887	3.46986	2.94887	4.07954
2.94537	1.11124	2.94537	2.81002	2.94537	3.42558	2.94537	4.05749
2.94187	1.09617	2.94187	2.74577	2.94187	3.37588	2.94187	4.036
2.93839	1.08118	2.93839	2.68624	2.93839	3.33259	2.93839	4.00661
2.93491	1.06849	2.93491	2.62722	2.93491	3.29106	2.93491	3.97563
2.93144	1.05519	2.93144	2.57238	2.93144	3.24473	2.93144	3.94721
2.92798	1.04012	2.92798	2.51271	2.92798	3.20156	2.92798	3.9121
2.92453	1.02806	2.92453	2.4617	2.92453	3.15959	2.92453	3.88216
2.92108	1.01576	2.92108	2.40331	2.92108	3.11054	2.92108	3.85245
2.91765	1.00121	2.91765	2.34963	2.91765	3.05967	2.91765	3.81892
2.91422	0.98805	2.91422	2.29466	2.91422	3.01412	2.91422	3.78288
2.9108	0.97464	2.9108	2.24138	2.9108	2.96466	2.9108	3.74269
2.90739	0.96063	2.90739	2.18528	2.90739	2.9186	2.90739	3.70572
2.90398	0.94578	2.90398	2.13423	2.90398	2.87428	2.90398	3.66611
2.90058	0.93357	2.90058	2.08597	2.90058	2.825	2.90058	3.6315
2.8972	0.92242	2.8972	2.03741	2.8972	2.77516	2.8972	3.59152
2.89382	0.91102	2.89382	1.98852	2.89382	2.73165	2.89382	3.55364
2.89044	0.89797	2.89044	1.94094	2.89044	2.68208	2.89044	3.5104
2.88708	0.88598	2.88708	1.89413	2.88708	2.63223	2.88708	3.46831
2.88372	0.87336	2.88372	1.84628	2.88372	2.5883	2.88372	3.41976
2.88037	0.86087	2.88037	1.8009	2.88037	2.54831	2.88037	3.37492
2.87703	0.84875	2.87703	1.75559	2.87703	2.4964	2.87703	3.33253
2.8737	0.83659	2.8737	1.71047	2.8737	2.44914	2.8737	3.28687
2.87037	0.82542	2.87037	1.66892	2.87037	2.40593	2.87037	3.23753
2.86705	0.81557	2.86705	1.62233	2.86705	2.3618	2.86705	3.18977
2.86374	0.80606	2.86374	1.58032	2.86374	2.31423	2.86374	3.14662
2.86044	0.79491	2.86044	1.53958	2.86044	2.27133	2.86044	3.09711
2.85714	0.78794	2.85714	1.50163	2.85714	2.22941	2.85714	3.052
2.85386	0.77837	2.85386	1.46323	2.85386	2.18284	2.85386	3.00792
2.85057	0.76869	2.85057	1.42908	2.85057	2.13836	2.85057	2.96333
2.8473	0.75777	2.8473	1.39237	2.8473	2.09187	2.8473	2.91357
2.84404	0.74923	2.84404	1.35976	2.84404	2.05178	2.84404	2.86952
2.84078	0.7395	2.84078	1.32717	2.84078	2.01066	2.84078	2.82155
2.83753	0.73113	2.83753	1.29361	2.83753	1.96756	2.83753	2.77359
2.83429	0.72328	2.83429	1.26341	2.83429	1.92696	2.83429	2.7288
2.83105	0.71575	2.83105	1.23265	2.83105	1.89128	2.83105	2.68443
2.82782	0.7086	2.82782	1.20258	2.82782	1.85096	2.82782	2.64256
2.8246	0.70063	2.8246	1.17285	2.8246	1.81338	2.8246	2.59728
2.82139	0.69438	2.82139	1.14731	2.82139	1.7778	2.82139	2.55756
2.81818	0.68513	2.81818	1.12112	2.81818	1.74166	2.81818	2.51582
2.81498	0.67834	2.81498	1.09619	2.81498	1.70445	2.81498	2.47303
2.81179	0.67236	2.81179	1.07197	2.81179	1.67105	2.81179	2.43233
2.80861	0.66572	2.80861	1.05043	2.80861	1.63577	2.80861	2.39675
2.80543	0.65898	2.80543	1.02575	2.80543	1.6019	2.80543	2.35545
2.80226	0.6544	2.80226	1.00197	2.80226	1.56946	2.80226	2.31395
2.7991	0.64866	2.7991	0.98141	2.7991	1.54099	2.7991	2.27685
2.79594	0.64313	2.79594	0.96284	2.79594	1.50967	2.79594	2.238
2.79279	0.63802	2.79279	0.94298	2.79279	1.47916	2.79279	2.19743
2.78965	0.63287	2.78965	0.92354	2.78965	1.45269	2.78965	2.1593
2.78652	0.62736	2.78652	0.90562	2.78652	1.42247	2.78652	2.12544
2.78339	0.62108	2.78339	0.88893	2.78339	1.38961	2.78339	2.09061
2.78027	0.61469	2.78027	0.87063	2.78027	1.36378	2.78027	2.05661
2.77716	0.61001	2.77716	0.85524	2.77716	1.33843	2.77716	2.02552
2.77405	0.60495	2.77405	0.84007	2.77405	1.31185	2.77405	1.99457
2.77095	0.60026	2.77095	0.82631	2.77095	1.29006	2.77095	1.96334
2.76786	0.59733	2.76786	0.81128	2.76786	1.26641	2.76786	1.92978
2.76477	0.5936	2.76477	0.79787	2.76477	1.24052	2.76477	1.89735
2.76169	0.5885	2.76169	0.7835	2.76169	1.21674	2.76169	1.86617
2.75862	0.58439	2.75862	0.77171	2.75862	1.19452	2.75862	1.83793
2.75556	0.58177	2.75556	0.76089	2.75556	1.16993	2.75556	1.80735
2.7525	0.57788	2.7525	0.74875	2.7525	1.14996	2.7525	1.78204
2.74945	0.57285	2.74945	0.73737	2.74945	1.12866	2.74945	1.75598
2.7464	0.56886	2.7464	0.72797	2.7464	1.10824	2.7464	1.72963
2.74336	0.56417	2.74336	0.71892	2.74336	1.08912	2.74336	1.70522
2.74033	0.55956	2.74033	0.70715	2.74033	1.06936	2.74033	1.68258
2.73731	0.5558	2.73731	0.70011	2.73731	1.04976	2.73731	1.66107
2.73429	0.55345	2.73429	0.69332	2.73429	1.03303	2.73429	1.63854
2.73128	0.55054	2.73128	0.68526	2.73128	1.01657	2.73128	1.61784
2.72827	0.54974	2.72827	0.67846	2.72827	1.00182	2.72827	1.59843
2.72527	0.54632	2.72527	0.67179	2.72527	0.98765	2.72527	1.57775
2.72228	0.54311	2.72228	0.66465	2.72228	0.97307	2.72228	1.55646
2.7193	0.54012	2.7193	0.6574	2.7193	0.95847	2.7193	1.54063
2.71632	0.53769	2.71632	0.65004	2.71632	0.94445	2.71632	1.52178
2.71335	0.53216	2.71335	0.64231	2.71335	0.92841	2.71335	1.50372
2.71038	0.5287	2.71038	0.636	2.71038	0.91548	2.71038	1.4869
2.70742	0.52611	2.70742	0.6294	2.70742	0.90501	2.70742	1.47224
2.70447	0.52336	2.70447	0.6225	2.70447	0.89319	2.70447	1.45509
2.70153	0.5188	2.70153	0.61581	2.70153	0.88125	2.70153	1.44182
2.69859	0.51695	2.69859	0.61179	2.69859	0.87091	2.69859	1.42643
2.69565	0.5158	2.69565	0.60643	2.69565	0.86016	2.69565	1.41418
2.69273	0.51183	2.69273	0.60067	2.69273	0.84778	2.69273	1.40207
2.6898	0.50911	2.6898	0.59496	2.6898	0.83689	2.6898	1.38908
2.68689	0.50749	2.68689	0.59168	2.68689	0.82711	2.68689	1.37648
2.68398	0.50658	2.68398	0.58744	2.68398	0.8176	2.68398	1.36659
2.68108	0.50256	2.68108	0.58339	2.68108	0.80826	2.68108	1.35519
2.67819	0.50151	2.67819	0.58081	2.67819	0.80018	2.67819	1.34411
2.6753	0.49866	2.6753	0.5788	2.6753	0.79392	2.6753	1.33402
2.67241	0.49683	2.67241	0.57575	2.67241	0.7869	2.67241	1.32617
2.66954	0.49401	2.66954	0.57172	2.66954	0.77837	2.66954	1.31644
2.66667	0.49102	2.66667	0.56686	2.66667	0.77131	2.66667	1.30699
2.6638	0.48905	2.6638	0.56457	2.6638	0.76533	2.6638	1.29883
2.66094	0.48707	2.66094	0.56111	2.66094	0.75802	2.66094	1.29227
2.65809	0.48503	2.65809	0.5577	2.65809	0.75138	2.65809	1.28299
2.65525	0.48217	2.65525	0.55459	2.65525	0.74652	2.65525	1.27542
2.65241	0.48296	2.65241	0.55413	2.65241	0.74201	2.65241	1.27133
2.64957	0.48087	2.64957	0.55048	2.64957	0.73627	2.64957	1.26471
2.64674	0.47823	2.64674	0.54743	2.64674	0.73079	2.64674	1.25731
2.64392	0.47562	2.64392	0.54551	2.64392	0.72532	2.64392	1.25084
2.64111	0.47188	2.64111	0.54264	2.64111	0.72078	2.64111	1.24397
2.6383	0.46765	2.6383	0.53964	2.6383	0.71518	2.6383	1.23481
2.63549	0.46485	2.63549	0.53676	2.63549	0.71035	2.63549	1.2291
2.6327	0.46254	2.6327	0.53511	2.6327	0.70671	2.6327	1.22428
2.6299	0.46009	2.6299	0.53182	2.6299	0.7035	2.6299	1.21866
2.62712	0.45891	2.62712	0.52949	2.62712	0.69906	2.62712	1.21453
2.62434	0.45773	2.62434	0.52771	2.62434	0.696	2.62434	1.2115
2.62156	0.45488	2.62156	0.52632	2.62156	0.69309	2.62156	1.20615
2.6188	0.454	2.6188	0.52375	2.6188	0.69023	2.6188	1.20013
2.61603	0.45335	2.61603	0.52216	2.61603	0.68684	2.61603	1.19643
2.61328	0.45059	2.61328	0.52034	2.61328	0.6829	2.61328	1.19141
2.61053	0.44784	2.61053	0.51813	2.61053	0.6792	2.61053	1.18593
2.60778	0.44544	2.60778	0.51557	2.60778	0.67476	2.60778	1.18082
2.60504	0.44204	2.60504	0.51244	2.60504	0.67011	2.60504	1.17791
2.60231	0.43779	2.60231	0.5092	2.60231	0.66588	2.60231	1.1734
2.59958	0.43624	2.59958	0.50667	2.59958	0.66256	2.59958	1.16852
2.59686	0.43474	2.59686	0.50323	2.59686	0.65973	2.59686	1.16438
2.59414	0.43217	2.59414	0.50037	2.59414	0.65698	2.59414	1.15979
2.59143	0.43017	2.59143	0.49919	2.59143	0.65444	2.59143	1.15538
2.58873	0.42769	2.58873	0.49733	2.58873	0.65147	2.58873	1.15059
2.58603	0.42512	2.58603	0.49536	2.58603	0.64963	2.58603	1.14552
2.58333	0.42232	2.58333	0.49342	2.58333	0.64666	2.58333	1.14254
2.58065	0.42155	2.58065	0.49156	2.58065	0.64494	2.58065	1.13924
2.57796	0.41968	2.57796	0.48954	2.57796	0.64258	2.57796	1.13369
2.57529	0.41889	2.57529	0.48798	2.57529	0.64119	2.57529	1.13128
2.57261	0.4163	2.57261	0.48565	2.57261	0.63753	2.57261	1.12719
2.56995	0.4144	2.56995	0.48365	2.56995	0.63548	2.56995	1.12171
2.56729	0.41141	2.56729	0.48159	2.56729	0.63243	2.56729	1.11841
2.56463	0.40816	2.56463	0.47903	2.56463	0.62913	2.56463	1.11535
2.56198	0.40606	2.56198	0.47696	2.56198	0.62706	2.56198	1.11048
2.55934	0.40413	2.55934	0.47536	2.55934	0.62667	2.55934	1.10848
2.5567	0.40165	2.5567	0.4739	2.5567	0.62442	2.5567	1.10552
2.55407	0.39982	2.55407	0.47298	2.55407	0.62202	2.55407	1.10182
2.55144	0.3989	2.55144	0.47141	2.55144	0.62085	2.55144	1.09792
2.54882	0.39536	2.54882	0.46933	2.54882	0.61756	2.54882	1.09463
2.5462	0.39334	2.5462	0.4676	2.5462	0.61401	2.5462	1.09091
2.54359	0.39244	2.54359	0.46643	2.54359	0.6118	2.54359	1.0886
2.54098	0.38983	2.54098	0.46337	2.54098	0.60981	2.54098	1.08402
2.53838	0.38701	2.53838	0.46191	2.53838	0.60713	2.53838	1.08135
2.53579	0.38533	2.53579	0.46044	2.53579	0.60549	2.53579	1.07755
2.5332	0.38393	2.5332	0.45921	2.5332	0.60365	2.5332	1.07559
2.53061	0.38081	2.53061	0.457	2.53061	0.60242	2.53061	1.07119
2.52803	0.3798	2.52803	0.45572	2.52803	0.60181	2.52803	1.06939
2.52546	0.37814	2.52546	0.45401	2.52546	0.60003	2.52546	1.06648
2.52289	0.37505	2.52289	0.45151	2.52289	0.597	2.52289	1.06228
2.52033	0.37163	2.52033	0.44896	2.52033	0.59505	2.52033	1.05704
2.51777	0.37018	2.51777	0.44754	2.51777	0.5934	2.51777	1.05358
2.51521	0.36687	2.51521	0.445	2.51521	0.58956	2.51521	1.04839
2.51266	0.36453	2.51266	0.44207	2.51266	0.58681	2.51266	1.04432
2.51012	0.36319	2.51012	0.44032	2.51012	0.58473	2.51012	1.04191
2.50758	0.36223	2.50758	0.43862	2.50758	0.58406	2.50758	1.03984
2.50505	0.3598	2.50505	0.43735	2.50505	0.58179	2.50505	1.03553
2.50252	0.35773	2.50252	0.43581	2.50252	0.5799	2.50252	1.032
2.5	0.3559	2.5	0.43388	2.5	0.57851	2.5	1.02838
2.49748	0.35372	2.49748	0.43232	2.49748	0.57808	2.49748	1.02458
2.49497	0.35085	2.49497	0.43	2.49497	0.57569	2.49497	1.02081
2.49246	0.34739	2.49246	0.42722	2.49246	0.57295	2.49246	1.01772
2.48996	0.34435	2.48996	0.42491	2.48996	0.57182	2.48996	1.01504
2.48746	0.34202	2.48746	0.42422	2.48746	0.56999	2.48746	1.01085
2.48497	0.33991	2.48497	0.42227	2.48497	0.5677	2.48497	1.00775
2.48248	0.33766	2.48248	0.42061	2.48248	0.5651	2.48248	1.00244
2.48	0.33529	2.48	0.41824	2.48	0.56273	2.48	0.9983
2.47752	0.33336	2.47752	0.41656	2.47752	0.55997	2.47752	0.99504
2.47505	0.33097	2.47505	0.41495	2.47505	0.55811	2.47505	0.99188
2.47258	0.32899	2.47258	0.41331	2.47258	0.557	2.47258	0.98706
2.47012	0.32697	2.47012	0.41108	2.47012	0.55499	2.47012	0.98324
2.46766	0.32584	2.46766	0.40903	2.46766	0.55337	2.46766	0.97952
2.46521	0.32376	2.46521	0.40779	2.46521	0.55172	2.46521	0.97496
2.46276	0.32107	2.46276	0.40616	2.46276	0.54996	2.46276	0.97268
2.46032	0.31794	2.46032	0.40325	2.46032	0.54668	2.46032	0.96886
2.45788	0.31568	2.45788	0.40223	2.45788	0.54465	2.45788	0.96644
2.45545	0.31364	2.45545	0.40054	2.45545	0.54139	2.45545	0.96253
2.45302	0.31126	2.45302	0.39746	2.45302	0.53834	2.45302	0.95679
2.45059	0.30901	2.45059	0.3938	2.45059	0.53553	2.45059	0.95108
2.44817	0.3079	2.44817	0.39272	2.44817	0.53376	2.44817	0.94828
2.44576	0.30529	2.44576	0.38975	2.44576	0.53232	2.44576	0.94411
2.44335	0.30297	2.44335	0.38816	2.44335	0.53081	2.44335	0.94181
2.44094	0.30058	2.44094	0.38531	2.44094	0.52816	2.44094	0.94013
2.43854	0.29885	2.43854	0.38311	2.43854	0.52644	2.43854	0.93649
2.43615	0.29534	2.43615	0.38128	2.43615	0.52471	2.43615	0.93278
2.43376	0.29337	2.43376	0.37969	2.43376	0.52266	2.43376	0.9298
2.43137	0.28998	2.43137	0.37714	2.43137	0.52092	2.43137	0.92427
2.42899	0.28763	2.42899	0.37704	2.42899	0.52093	2.42899	0.9201
2.42661	0.28566	2.42661	0.37654	2.42661	0.51936	2.42661	0.91704
2.42424	0.28456	2.42424	0.37447	2.42424	0.51727	2.42424	0.91269
2.42188	0.28132	2.42188	0.37219	2.42188	0.5145	2.42188	0.90753
2.41951	0.27963	2.41951	0.3702	2.41951	0.51209	2.41951	0.90372
2.41715	0.27839	2.41715	0.36793	2.41715	0.50925	2.41715	0.90003
2.4148	0.27633	2.4148	0.36499	2.4148	0.50635	2.4148	0.89489
2.41245	0.27397	2.41245	0.36234	2.41245	0.50374	2.41245	0.89097
2.41011	0.27345	2.41011	0.36014	2.41011	0.50154	2.41011	0.88717
2.40777	0.2709	2.40777	0.35849	2.40777	0.49969	2.40777	0.88427
2.40543	0.2687	2.40543	0.35615	2.40543	0.49805	2.40543	0.88123
2.4031	0.2666	2.4031	0.35514	2.4031	0.49709	2.4031	0.87905
2.40077	0.26283	2.40077	0.35341	2.40077	0.49581	2.40077	0.87594
2.39845	0.26106	2.39845	0.35218	2.39845	0.49442	2.39845	0.87218
2.39614	0.25867	2.39614	0.35084	2.39614	0.49159	2.39614	0.86777
2.39382	0.25628	2.39382	0.34843	2.39382	0.48819	2.39382	0.86305
2.39151	0.25377	2.39151	0.34635	2.39151	0.48572	2.39151	0.85825
2.38921	0.25362	2.38921	0.34439	2.38921	0.48307	2.38921	0.85383
2.38691	0.25076	2.38691	0.34287	2.38691	0.4801	2.38691	0.84958
2.38462	0.25039	2.38462	0.34143	2.38462	0.47844	2.38462	0.84702
2.38232	0.24856	2.38232	0.33991	2.38232	0.47699	2.38232	0.8428
2.38004	0.24706	2.38004	0.33901	2.38004	0.47462	2.38004	0.83927
2.37776	0.24422	2.37776	0.33814	2.37776	0.4729	2.37776	0.83565
2.37548	0.24232	2.37548	0.3354	2.37548	0.47115	2.37548	0.83328
2.37321	0.24002	2.37321	0.33301	2.37321	0.47005	2.37321	0.82817
2.37094	0.23873	2.37094	0.33226	2.37094	0.46947	2.37094	0.8253
2.36867	0.23754	2.36867	0.32997	2.36867	0.46761	2.36867	0.82181
2.36641	0.23614	2.36641	0.32779	2.36641	0.46452	2.36641	0.81753
2.36416	0.23442	2.36416	0.32661	2.36416	0.4632	2.36416	0.81313
2.3619	0.23212	2.3619	0.32487	2.3619	0.4612	2.3619	0.80875
2.35966	0.22932	2.35966	0.32263	2.35966	0.45811	2.35966	0.80439
2.35741	0.22617	2.35741	0.32028	2.35741	0.45535	2.35741	0.80036
2.35518	0.22406	2.35518	0.31886	2.35518	0.45409	2.35518	0.79563
2.35294	0.22104	2.35294	0.31641	2.35294	0.45045	2.35294	0.79088
2.35071	0.21919	2.35071	0.31413	2.35071	0.447	2.35071	0.78827
2.34848	0.21674	2.34848	0.31162	2.34848	0.44502	2.34848	0.7841
2.34626	0.21457	2.34626	0.3101	2.34626	0.44353	2.34626	0.78009
2.34405	0.21314	2.34405	0.30823	2.34405	0.4412	2.34405	0.77785
2.34183	0.21328	2.34183	0.30699	2.34183	0.44106	2.34183	0.77591
2.33962	0.21092	2.33962	0.30443	2.33962	0.43978	2.33962	0.77174
2.33742	0.21001	2.33742	0.30296	2.33742	0.43739	2.33742	0.76781
2.33522	0.20918	2.33522	0.30145	2.33522	0.43404	2.33522	0.76322
2.33302	0.20709	2.33302	0.29913	2.33302	0.432	2.33302	0.75891
2.33083	0.20361	2.33083	0.29753	2.33083	0.42947	2.33083	0.75376
2.32864	0.20276	2.32864	0.29798	2.32864	0.42759	2.32864	0.75087
2.32645	0.20034	2.32645	0.29635	2.32645	0.4255	2.32645	0.74693
2.32427	0.19842	2.32427	0.29546	2.32427	0.42548	2.32427	0.74368
2.3221	0.19833	2.3221	0.2948	2.3221	0.42447	2.3221	0.74062
2.31993	0.19838	2.31993	0.29353	2.31993	0.42229	2.31993	0.73778
2.31776	0.19615	2.31776	0.29092	2.31776	0.42122	2.31776	0.73305
2.31559	0.1951	2.31559	0.28961	2.31559	0.41957	2.31559	0.72939
2.31343	0.19259	2.31343	0.28616	2.31343	0.41626	2.31343	0.72468
2.31128	0.1897	2.31128	0.28397	2.31128	0.41335	2.31128	0.72033
2.30912	0.18802	2.30912	0.28168	2.30912	0.41121	2.30912	0.71674
2.30698	0.18671	2.30698	0.28033	2.30698	0.40779	2.30698	0.71275
2.30483	0.18552	2.30483	0.27937	2.30483	0.40677	2.30483	0.71031
2.30269	0.18492	2.30269	0.27886	2.30269	0.40566	2.30269	0.70659
2.30056	0.1838	2.30056	0.27701	2.30056	0.40446	2.30056	0.70314
2.29842	0.18276	2.29842	0.27576	2.29842	0.40246	2.29842	0.69915
2.2963	0.18214	2.2963	0.27413	2.2963	0.4005	2.2963	0.69543
2.29417	0.18053	2.29417	0.27145	2.29417	0.39722	2.29417	0.69123
2.29205	0.18004	2.29205	0.26979	2.29205	0.39592	2.29205	0.68932
2.28994	0.17804	2.28994	0.26794	2.28994	0.39306	2.28994	0.68432
2.28782	0.17601	2.28782	0.26651	2.28782	0.39205	2.28782	0.68127
2.28571	0.1734	2.28571	0.26459	2.28571	0.39041	2.28571	0.6773
2.28361	0.17231	2.28361	0.26389	2.28361	0.3894	2.28361	0.67336
2.28151	0.16934	2.28151	0.26162	2.28151	0.38664	2.28151	0.66836
2.27941	0.16792	2.27941	0.26072	2.27941	0.38486	2.27941	0.66565
2.27732	0.16537	2.27732	0.25861	2.27732	0.38171	2.27732	0.66081
2.27523	0.16519	2.27523	0.25688	2.27523	0.3802	2.27523	0.65741
2.27314	0.1629	2.27314	0.25485	2.27314	0.37793	2.27314	0.65311
2.27106	0.16251	2.27106	0.25426	2.27106	0.37657	2.27106	0.65055
2.26898	0.16189	2.26898	0.25297	2.26898	0.37557	2.26898	0.64769
2.26691	0.16137	2.26691	0.25212	2.26691	0.37457	2.26691	0.64453
2.26484	0.15934	2.26484	0.25171	2.26484	0.37291	2.26484	0.64161
2.26277	0.15819	2.26277	0.25038	2.26277	0.37125	2.26277	0.63814
2.26071	0.15624	2.26071	0.24906	2.26071	0.36867	2.26071	0.63435
2.25865	0.15435	2.25865	0.24693	2.25865	0.36597	2.25865	0.63021
2.2566	0.15337	2.2566	0.24475	2.2566	0.36403	2.2566	0.62612
2.25455	0.1527	2.25455	0.24263	2.25455	0.36235	2.25455	0.62224
2.2525	0.1522	2.2525	0.24161	2.2525	0.36108	2.2525	0.61918
2.25045	0.15203	2.25045	0.23987	2.25045	0.36033	2.25045	0.61592
2.24841	0.15101	2.24841	0.23865	2.24841	0.35857	2.24841	0.61251
2.24638	0.15005	2.24638	0.23803	2.24638	0.35716	2.24638	0.60927
2.24434	0.14901	2.24434	0.23735	2.24434	0.35475	2.24434	0.60682
2.24231	0.14797	2.24231	0.23617	2.24231	0.35293	2.24231	0.60451
2.24029	0.14593	2.24029	0.23543	2.24029	0.35091	2.24029	0.60146
2.23827	0.14568	2.23827	0.23486	2.23827	0.35004	2.23827	0.59848
2.23625	0.14469	2.23625	0.23408	2.23625	0.34804	2.23625	0.5964
2.23423	0.14308	2.23423	0.23221	2.23423	0.3476	2.23423	0.59221
2.23222	0.14156	2.23222	0.23102	2.23222	0.34588	2.23222	0.58848
2.23022	0.14047	2.23022	0.22931	2.23022	0.34463	2.23022	0.58486
2.22821	0.13897	2.22821	0.2276	2.22821	0.34243	2.22821	0.58138
2.22621	0.1381	2.22621	0.22631	2.22621	0.34106	2.22621	0.57713
2.22422	0.13715	2.22422	0.2252	2.22422	0.33903	2.22422	0.57434
2.22222	0.13655	2.22222	0.22328	2.22222	0.33685	2.22222	0.57084
2.22023	0.1358	2.22023	0.22206	2.22023	0.33473	2.22023	0.56814
2.21825	0.1343	2.21825	0.22028	2.21825	0.33358	2.21825	0.56514
2.21626	0.13337	2.21626	0.2191	2.21626	0.33226	2.21626	0.56322
2.21429	0.13271	2.21429	0.21835	2.21429	0.33066	2.21429	0.56033
2.21231	0.13167	2.21231	0.21824	2.21231	0.32984	2.21231	0.55758
2.21034	0.13085	2.21034	0.21722	2.21034	0.32863	2.21034	0.55478
2.20837	0.12991	2.20837	0.21688	2.20837	0.32699	2.20837	0.5517
2.20641	0.12866	2.20641	0.21489	2.20641	0.32507	2.20641	0.54758
2.20444	0.12686	2.20444	0.21341	2.20444	0.32391	2.20444	0.54457
2.20249	0.12534	2.20249	0.21186	2.20249	0.32237	2.20249	0.5414
2.20053	0.12431	2.20053	0.21069	2.20053	0.32048	2.20053	0.53736
2.19858	0.12429	2.19858	0.20975	2.19858	0.31976	2.19858	0.53504
2.19663	0.12328	2.19663	0.20968	2.19663	0.31859	2.19663	0.53216
2.19469	0.12267	2.19469	0.20834	2.19469	0.31623	2.19469	0.52859
2.19275	0.12164	2.19275	0.20762	2.19275	0.31362	2.19275	0.52477
2.19081	0.12041	2.19081	0.20621	2.19081	0.31211	2.19081	0.52181
2.18888	0.11855	2.18888	0.20453	2.18888	0.30985	2.18888	0.51906
2.18695	0.11659	2.18695	0.20264	2.18695	0.30708	2.18695	0.51515
2.18502	0.11567	2.18502	0.20179	2.18502	0.30567	2.18502	0.51265
2.1831	0.11549	2.1831	0.20054	2.1831	0.30474	2.1831	0.51043
2.18118	0.11425	2.18118	0.19947	2.18118	0.30324	2.18118	0.50735
2.17926	0.11383	2.17926	0.19879	2.17926	0.3019	2.17926	0.50352
2.17735	0.11421	2.17735	0.19882	2.17735	0.30254	2.17735	0.50287
2.17544	0.11274	2.17544	0.19827	2.17544	0.30172	2.17544	0.50049
2.17353	0.11166	2.17353	0.19709	2.17353	0.30052	2.17353	0.49786
2.17163	0.11123	2.17163	0.19622	2.17163	0.29912	2.17163	0.4957
2.16973	0.11093	2.16973	0.19598	2.16973	0.29828	2.16973	0.49334
2.16783	0.10987	2.16783	0.19432	2.16783	0.29549	2.16783	0.49051
2.16594	0.11003	2.16594	0.19304	2.16594	0.29365	2.16594	0.4873
2.16405	0.11028	2.16405	0.19272	2.16405	0.29242	2.16405	0.48525
2.16216	0.10999	2.16216	0.19213	2.16216	0.2917	2.16216	0.48284
2.16028	0.10867	2.16028	0.19071	2.16028	0.29003	2.16028	0.48096
2.1584	0.10816	2.1584	0.19033	2.1584	0.28914	2.1584	0.47822
2.15652	0.1073	2.15652	0.18916	2.15652	0.28801	2.15652	0.47645
2.15465	0.10524	2.15465	0.18776	2.15465	0.28645	2.15465	0.47331
2.15278	0.10447	2.15278	0.18675	2.15278	0.28557	2.15278	0.47083
2.15091	0.10337	2.15091	0.18559	2.15091	0.28415	2.15091	0.46757
2.14905	0.10251	2.14905	0.18419	2.14905	0.28299	2.14905	0.46439
2.14719	0.10178	2.14719	0.18308	2.14719	0.2817	2.14719	0.46179
2.14533	0.10126	2.14533	0.18254	2.14533	0.28127	2.14533	0.45945
2.14347	0.1005	2.14347	0.18128	2.14347	0.27979	2.14347	0.45659
2.14162	0.09975	2.14162	0.18007	2.14162	0.27835	2.14162	0.45416
2.13978	0.09928	2.13978	0.17906	2.13978	0.2773	2.13978	0.45182
2.13793	0.09892	2.13793	0.17883	2.13793	0.27648	2.13793	0.44889
2.13609	0.09912	2.13609	0.17741	2.13609	0.2754	2.13609	0.44673
2.13425	0.09823	2.13425	0.17673	2.13425	0.27406	2.13425	0.4445
2.13242	0.09785	2.13242	0.17595	2.13242	0.27288	2.13242	0.44096
2.13058	0.09703	2.13058	0.17504	2.13058	0.27168	2.13058	0.43816
2.12876	0.09642	2.12876	0.17441	2.12876	0.27066	2.12876	0.43598
2.12693	0.0948	2.12693	0.17305	2.12693	0.26832	2.12693	0.43306
2.12511	0.09413	2.12511	0.17236	2.12511	0.26652	2.12511	0.43013
2.12329	0.09331	2.12329	0.17145	2.12329	0.26536	2.12329	0.42881
2.12147	0.09264	2.12147	0.17144	2.12147	0.26445	2.12147	0.42744
2.11966	0.09209	2.11966	0.17063	2.11966	0.26344	2.11966	0.42573
2.11785	0.09209	2.11785	0.17068	2.11785	0.26315	2.11785	0.42436
2.11604	0.09144	2.11604	0.16942	2.11604	0.26272	2.11604	0.42243
2.11424	0.09098	2.11424	0.16914	2.11424	0.26176	2.11424	0.41979
2.11244	0.09066	2.11244	0.16836	2.11244	0.26133	2.11244	0.41686
2.11064	0.09004	2.11064	0.1678	2.11064	0.26046	2.11064	0.41424
2.10884	0.0892	2.10884	0.16668	2.10884	0.2591	2.10884	0.4118
2.10705	0.08909	2.10705	0.16628	2.10705	0.2583	2.10705	0.40977
2.10526	0.08907	2.10526	0.16596	2.10526	0.25775	2.10526	0.40773
2.10348	0.08878	2.10348	0.1651	2.10348	0.25614	2.10348	0.40681
2.10169	0.08812	2.10169	0.1641	2.10169	0.25436	2.10169	0.40489
2.09992	0.08815	2.09992	0.1638	2.09992	0.25366	2.09992	0.40324
2.09814	0.0877	2.09814	0.16341	2.09814	0.25219	2.09814	0.40182
2.09637	0.08752	2.09637	0.16263	2.09637	0.2511	2.09637	0.40031
2.09459	0.0865	2.09459	0.16155	2.09459	0.24994	2.09459	0.39753
2.09283	0.08625	2.09283	0.16111	2.09283	0.24972	2.09283	0.39584
2.09106	0.08548	2.09106	0.16067	2.09106	0.24873	2.09106	0.39325
2.0893	0.08528	2.0893	0.15998	2.0893	0.24824	2.0893	0.39133
2.08754	0.08492	2.08754	0.16008	2.08754	0.24781	2.08754	0.38943
2.08579	0.08445	2.08579	0.15972	2.08579	0.24602	2.08579	0.38652
2.08403	0.08393	2.08403	0.15885	2.08403	0.24432	2.08403	0.38453
2.08228	0.083	2.08228	0.15788	2.08228	0.24329	2.08228	0.38232
2.08054	0.08217	2.08054	0.1573	2.08054	0.24182	2.08054	0.38031
2.07879	0.08108	2.07879	0.15512	2.07879	0.24027	2.07879	0.37776
2.07705	0.08073	2.07705	0.1543	2.07705	0.2404	2.07705	0.37715
2.07531	0.08076	2.07531	0.1535	2.07531	0.24005	2.07531	0.37483
2.07358	0.081	2.07358	0.15289	2.07358	0.23925	2.07358	0.37333
2.07185	0.08057	2.07185	0.15219	2.07185	0.23803	2.07185	0.37146
2.07012	0.07977	2.07012	0.15156	2.07012	0.23667	2.07012	0.36985
2.06839	0.07926	2.06839	0.15113	2.06839	0.23567	2.06839	0.36722
2.06667	0.07817	2.06667	0.15051	2.06667	0.23479	2.06667	0.36537
2.06495	0.07668	2.06495	0.14984	2.06495	0.23331	2.06495	0.36289
2.06323	0.07598	2.06323	0.14974	2.06323	0.23312	2.06323	0.36034
2.06151	0.07547	2.06151	0.14962	2.06151	0.2328	2.06151	0.35863
2.0598	0.07498	2.0598	0.1491	2.0598	0.23098	2.0598	0.35704
2.05809	0.07469	2.05809	0.14868	2.05809	0.22996	2.05809	0.35538
2.05638	0.0749	2.05638	0.14813	2.05638	0.22932	2.05638	0.35366
2.05468	0.07451	2.05468	0.14734	2.05468	0.22774	2.05468	0.35206
2.05298	0.07497	2.05298	0.14684	2.05298	0.22636	2.05298	0.35019
2.05128	0.07424	2.05128	0.14592	2.05128	0.22569	2.05128	0.34835
2.04959	0.07411	2.04959	0.14559	2.04959	0.22454	2.04959	0.34676
2.04789	0.07364	2.04789	0.14526	2.04789	0.22412	2.04789	0.34572
2.0462	0.07295	2.0462	0.14354	2.0462	0.22304	2.0462	0.34299
2.04452	0.07185	2.04452	0.14277	2.04452	0.22205	2.04452	0.34102
2.04283	0.07177	2.04283	0.14261	2.04283	0.22192	2.04283	0.33971
2.04115	0.07115	2.04115	0.14235	2.04115	0.2214	2.04115	0.33792
2.03947	0.07149	2.03947	0.14198	2.03947	0.22036	2.03947	0.33667
2.0378	0.0718	2.0378	0.14297	2.0378	0.22072	2.0378	0.33613
2.03612	0.07172	2.03612	0.14286	2.03612	0.22093	2.03612	0.3354
2.03445	0.0717	2.03445	0.14265	2.03445	0.22024	2.03445	0.33321
2.03279	0.07103	2.03279	0.14094	2.03279	0.21919	2.03279	0.33082
2.03112	0.07096	2.03112	0.14081	2.03112	0.21877	2.03112	0.32889
2.02946	0.07045	2.02946	0.13932	2.02946	0.21801	2.02946	0.32753
2.0278	0.07027	2.0278	0.13908	2.0278	0.21757	2.0278	0.32563
2.02614	0.06964	2.02614	0.13893	2.02614	0.21652	2.02614	0.3244
2.02449	0.06968	2.02449	0.13961	2.02449	0.21608	2.02449	0.32347
2.02284	0.06959	2.02284	0.13907	2.02284	0.21592	2.02284	0.32227
2.02119	0.06872	2.02119	0.13764	2.02119	0.21423	2.02119	0.31984
2.01954	0.06894	2.01954	0.13684	2.01954	0.21285	2.01954	0.31899
2.0179	0.06893	2.0179	0.13579	2.0179	0.21173	2.0179	0.31723
2.01626	0.06838	2.01626	0.13584	2.01626	0.21082	2.01626	0.31604
2.01462	0.06675	2.01462	0.13445	2.01462	0.20877	2.01462	0.3137
2.01299	0.06702	2.01299	0.1354	2.01299	0.20859	2.01299	0.31252
2.01135	0.06594	2.01135	0.13514	2.01135	0.20803	2.01135	0.31066
2.00972	0.06495	2.00972	0.13408	2.00972	0.20767	2.00972	0.30871
2.0081	0.0642	2.0081	0.13264	2.0081	0.20764	2.0081	0.30653
2.00647	0.06435	2.00647	0.1321	2.00647	0.20752	2.00647	0.30475
2.00485	0.06456	2.00485	0.13212	2.00485	0.20805	2.00485	0.3042
2.00323	0.06497	2.00323	0.13201	2.00323	0.20705	2.00323	0.30328
2.00161	0.06531	2.00161	0.13192	2.00161	0.20653	2.00161	0.30265
2	0.06576	2	0.13258	2	0.20554	2	0.30168
1.99839	0.06576	1.99839	0.13321	1.99839	0.20504	1.99839	0.30077
1.99678	0.06468	1.99678	0.13194	1.99678	0.20324	1.99678	0.29873
1.99517	0.06384	1.99517	0.1313	1.99517	0.20273	1.99517	0.29675
1.99357	0.06305	1.99357	0.13049	1.99357	0.20146	1.99357	0.29421
1.99197	0.06271	1.99197	0.12965	1.99197	0.20064	1.99197	0.29288
1.99037	0.06245	1.99037	0.12912	1.99037	0.1994	1.99037	0.2918
1.98877	0.06219	1.98877	0.12953	1.98877	0.19888	1.98877	0.29134
1.98718	0.06158	1.98718	0.12885	1.98718	0.19826	1.98718	0.28907
1.98559	0.06187	1.98559	0.12857	1.98559	0.19854	1.98559	0.28899
1.984	0.06245	1.984	0.12804	1.984	0.1982	1.984	0.28801
1.98241	0.06187	1.98241	0.12761	1.98241	0.1985	1.98241	0.28736
1.98083	0.06278	1.98083	0.12742	1.98083	0.19863	1.98083	0.28561
1.97925	0.06315	1.97925	0.12766	1.97925	0.19816	1.97925	0.286
1.97767	0.06217	1.97767	0.12739	1.97767	0.19816	1.97767	0.2846
1.9761	0.06122	1.9761	0.12634	1.9761	0.19735	1.9761	0.28308
1.97452	0.06106	1.97452	0.12551	1.97452	0.19636	1.97452	0.2806
1.97295	0.06024	1.97295	0.12473	1.97295	0.19512	1.97295	0.27955
1.97138	0.05889	1.97138	0.12322	1.97138	0.19397	1.97138	0.27749
1.96982	0.05915	1.96982	0.1235	1.96982	0.19265	1.96982	0.27687
1.96825	0.0589	1.96825	0.12332	1.96825	0.19204	1.96825	0.27578
1.96669	0.05861	1.96669	0.12222	1.96669	0.19082	1.96669	0.2741
1.96513	0.05854	1.96513	0.12241	1.96513	0.19021	1.96513	0.27295
1.96358	0.05875	1.96358	0.12252	1.96358	0.18965	1.96358	0.27165
1.96203	0.05858	1.96203	0.12206	1.96203	0.18963	1.96203	0.26995
1.96047	0.05795	1.96047	0.12152	1.96047	0.18927	1.96047	0.26875
1.95893	0.05836	1.95893	0.12281	1.95893	0.19013	1.95893	0.26918
1.95738	0.05795	1.95738	0.12196	1.95738	0.18973	1.95738	0.26792
1.95584	0.05816	1.95584	0.12126	1.95584	0.18945	1.95584	0.26719
1.95429	0.05793	1.95429	0.12051	1.95429	0.18829	1.95429	0.26567
1.95276	0.05813	1.95276	0.12015	1.95276	0.18765	1.95276	0.26382
1.95122	0.05715	1.95122	0.11918	1.95122	0.18668	1.95122	0.26145
1.94969	0.05707	1.94969	0.11923	1.94969	0.1858	1.94969	0.26003
1.94815	0.0567	1.94815	0.11868	1.94815	0.18598	1.94815	0.25794
1.94662	0.05602	1.94662	0.11771	1.94662	0.18479	1.94662	0.25735
1.9451	0.05544	1.9451	0.11778	1.9451	0.18451	1.9451	0.25727
1.94357	0.05584	1.94357	0.11731	1.94357	0.18427	1.94357	0.25713
1.94205	0.05562	1.94205	0.11653	1.94205	0.18427	1.94205	0.25629
1.94053	0.05551	1.94053	0.11705	1.94053	0.18299	1.94053	0.25649
1.93901	0.05598	1.93901	0.11763	1.93901	0.18301	1.93901	0.25472
1.9375	0.05516	1.9375	0.11655	1.9375	0.18188	1.9375	0.25295
1.93599	0.05467	1.93599	0.11649	1.93599	0.18065	1.93599	0.25104
1.93448	0.05411	1.93448	0.11645	1.93448	0.17953	1.93448	0.2498
1.93297	0.05401	1.93297	0.11571	1.93297	0.17956	1.93297	0.24872
1.93146	0.0537	1.93146	0.11531	1.93146	0.17904	1.93146	0.24813
1.92996	0.05562	1.92996	0.11602	1.92996	0.17964	1.92996	0.24757
1.92846	0.05502	1.92846	0.11588	1.92846	0.17971	1.92846	0.24734
1.92696	0.05596	1.92696	0.11612	1.92696	0.17992	1.92696	0.24688
1.92547	0.05488	1.92547	0.11585	1.92547	0.17793	1.92547	0.24516
1.92397	0.05462	1.92397	0.1154	1.92397	0.17716	1.92397	0.24407
1.92248	0.05297	1.92248	0.11439	1.92248	0.17601	1.92248	0.24287
1.92099	0.05347	1.92099	0.11342	1.92099	0.17563	1.92099	0.24208
1.9195	0.05207	1.9195	0.11238	1.9195	0.17496	1.9195	0.24109
1.91802	0.05294	1.91802	0.1121	1.91802	0.17596	1.91802	0.24118
1.91654	0.05252	1.91654	0.1117	1.91654	0.17533	1.91654	0.23968
1.91506	0.05193	1.91506	0.11129	1.91506	0.17441	1.91506	0.23784
1.91358	0.0516	1.91358	0.11134	1.91358	0.17338	1.91358	0.23646
1.9121	0.05204	1.9121	0.11103	1.9121	0.17341	1.9121	0.23555
1.91063	0.05213	1.91063	0.11134	1.91063	0.17243	1.91063	0.23382
1.90916	0.05216	1.90916	0.1107	1.90916	0.172	1.90916	0.23313
1.90769	0.05308	1.90769	0.11221	1.90769	0.17237	1.90769	0.23341
1.90623	0.05306	1.90623	0.11202	1.90623	0.17192	1.90623	0.23195
1.90476	0.05168	1.90476	0.11116	1.90476	0.17029	1.90476	0.23082
1.9033	0.05184	1.9033	0.11144	1.9033	0.17015	1.9033	0.23031
1.90184	0.05174	1.90184	0.11126	1.90184	0.17026	1.90184	0.22995
1.90038	0.05061	1.90038	0.10987	1.90038	0.16875	1.90038	0.22831
1.89893	0.04964	1.89893	0.10918	1.89893	0.16769	1.89893	0.22707
1.89748	0.05073	1.89748	0.10954	1.89748	0.16818	1.89748	0.22602
1.89602	0.04971	1.89602	0.10839	1.89602	0.16754	1.89602	0.2249
1.89458	0.04941	1.89458	0.10854	1.89458	0.16681	1.89458	0.22405
1.89313	0.04921	1.89313	0.10781	1.89313	0.16604	1.89313	0.22264
1.89169	0.04997	1.89169	0.10835	1.89169	0.16629	1.89169	0.2228
1.89024	0.04895	1.89024	0.10744	1.89024	0.16498	1.89024	0.22166
1.8888	0.04855	1.8888	0.10713	1.8888	0.16433	1.8888	0.22105
1.88737	0.04846	1.88737	0.10677	1.88737	0.16388	1.88737	0.2205
1.88593	0.0487	1.88593	0.1073	1.88593	0.16485	1.88593	0.22081
1.8845	0.04815	1.8845	0.10616	1.8845	0.16526	1.8845	0.22017
1.88307	0.04832	1.88307	0.10644	1.88307	0.16573	1.88307	0.21948
1.88164	0.04783	1.88164	0.10643	1.88164	0.16563	1.88164	0.21822
1.88021	0.0476	1.88021	0.10724	1.88021	0.16598	1.88021	0.21697
1.87879	0.04824	1.87879	0.10737	1.87879	0.16539	1.87879	0.21575
1.87737	0.04846	1.87737	0.10767	1.87737	0.16409	1.87737	0.21489
1.87595	0.04828	1.87595	0.10752	1.87595	0.1638	1.87595	0.21395
1.87453	0.04863	1.87453	0.10722	1.87453	0.16313	1.87453	0.21303
1.87311	0.04904	1.87311	0.10723	1.87311	0.16268	1.87311	0.2126
1.8717	0.04802	1.8717	0.10593	1.8717	0.16202	1.8717	0.21212
1.87029	0.04677	1.87029	0.10545	1.87029	0.16213	1.87029	0.21149
1.86888	0.04644	1.86888	0.10453	1.86888	0.1616	1.86888	0.21058
1.86747	0.04601	1.86747	0.10451	1.86747	0.16236	1.86747	0.20971
1.86606	0.04494	1.86606	0.10306	1.86606	0.16185	1.86606	0.20879
1.86466	0.04471	1.86466	0.10306	1.86466	0.16257	1.86466	0.20778
1.86326	0.04542	1.86326	0.10381	1.86326	0.16275	1.86326	0.20641
1.86186	0.04547	1.86186	0.10428	1.86186	0.16211	1.86186	0.20575
1.86047	0.04623	1.86047	0.10376	1.86047	0.16154	1.86047	0.20479
1.85907	0.04736	1.85907	0.10446	1.85907	0.16133	1.85907	0.20417
1.85768	0.04736	1.85768	0.10335	1.85768	0.15937	1.85768	0.20321
1.85629	0.04766	1.85629	0.10275	1.85629	0.15859	1.85629	0.20295
1.8549	0.04806	1.8549	0.10256	1.8549	0.15911	1.8549	0.20291
1.85351	0.04812	1.85351	0.10301	1.85351	0.15906	1.85351	0.20351
1.85213	0.04788	1.85213	0.10251	1.85213	0.15871	1.85213	0.20231
1.85075	0.04725	1.85075	0.10285	1.85075	0.15841	1.85075	0.20172
1.84937	0.04655	1.84937	0.10313	1.84937	0.15778	1.84937	0.20131
1.84799	0.04626	1.84799	0.10347	1.84799	0.15672	1.84799	0.2007
1.84661	0.04505	1.84661	0.1028	1.84661	0.15543	1.84661	0.19922
1.84524	0.04495	1.84524	0.10236	1.84524	0.15502	1.84524	0.19888
1.84387	0.04496	1.84387	0.1028	1.84387	0.15569	1.84387	0.19827
1.8425	0.04384	1.8425	0.10181	1.8425	0.15447	1.8425	0.19691
1.84113	0.04343	1.84113	0.10044	1.84113	0.15334	1.84113	0.19515
1.83976	0.04385	1.83976	0.10026	1.83976	0.15313	1.83976	0.19418
1.8384	0.04284	1.8384	0.09976	1.8384	0.15246	1.8384	0.19282
1.83704	0.04288	1.83704	0.09948	1.83704	0.15175	1.83704	0.19205
1.83568	0.04415	1.83568	0.09922	1.83568	0.15234	1.83568	0.19132
1.83432	0.04354	1.83432	0.09943	1.83432	0.1528	1.83432	0.191
1.83296	0.04273	1.83296	0.09903	1.83296	0.15234	1.83296	0.19014
1.83161	0.04191	1.83161	0.09856	1.83161	0.1522	1.83161	0.18942
1.83026	0.04269	1.83026	0.09863	1.83026	0.15185	1.83026	0.18919
1.82891	0.04243	1.82891	0.09928	1.82891	0.15178	1.82891	0.18804
1.82756	0.04281	1.82756	0.09961	1.82756	0.15225	1.82756	0.18838
1.82622	0.04406	1.82622	0.10019	1.82622	0.15273	1.82622	0.18822
1.82487	0.04504	1.82487	0.10049	1.82487	0.15263	1.82487	0.18805
1.82353	0.04474	1.82353	0.09971	1.82353	0.15256	1.82353	0.1875
1.82219	0.04353	1.82219	0.09826	1.82219	0.15106	1.82219	0.18713
1.82085	0.04357	1.82085	0.09768	1.82085	0.15028	1.82085	0.1854
1.81952	0.04316	1.81952	0.09726	1.81952	0.14982	1.81952	0.18487
1.81818	0.04312	1.81818	0.0972	1.81818	0.14909	1.81818	0.18439
1.81685	0.04241	1.81685	0.09721	1.81685	0.14875	1.81685	0.1834
1.81552	0.04305	1.81552	0.09694	1.81552	0.14908	1.81552	0.18363
1.81419	0.04268	1.81419	0.09664	1.81419	0.14777	1.81419	0.183
1.81287	0.04212	1.81287	0.09569	1.81287	0.14739	1.81287	0.18172
1.81154	0.04156	1.81154	0.09472	1.81154	0.14696	1.81154	0.18153
1.81022	0.04237	1.81022	0.095	1.81022	0.1471	1.81022	0.18248
1.8089	0.04249	1.8089	0.09553	1.8089	0.14674	1.8089	0.18188
1.80758	0.04202	1.80758	0.09481	1.80758	0.14653	1.80758	0.18126
1.80626	0.04172	1.80626	0.09513	1.80626	0.14648	1.80626	0.18158
1.80495	0.04262	1.80495	0.09669	1.80495	0.14735	1.80495	0.18009
1.80364	0.04289	1.80364	0.09714	1.80364	0.14727	1.80364	0.17878
1.80233	0.04246	1.80233	0.0973	1.80233	0.14767	1.80233	0.17795
1.80102	0.04251	1.80102	0.09737	1.80102	0.14752	1.80102	0.17759
1.79971	0.04269	1.79971	0.09686	1.79971	0.14617	1.79971	0.17652
1.7984	0.04171	1.7984	0.09496	1.7984	0.14528	1.7984	0.17602
1.7971	0.04095	1.7971	0.09386	1.7971	0.14426	1.7971	0.17508
1.7958	0.04096	1.7958	0.09378	1.7958	0.14389	1.7958	0.1739
1.7945	0.04129	1.7945	0.09389	1.7945	0.1436	1.7945	0.17379
1.7932	0.04039	1.7932	0.09393	1.7932	0.14391	1.7932	0.1727
1.79191	0.04003	1.79191	0.09478	1.79191	0.14294	1.79191	0.17294
1.79061	0.04026	1.79061	0.09492	1.79061	0.14304	1.79061	0.17194
1.78932	0.0406	1.78932	0.09431	1.78932	0.1424	1.78932	0.17231
1.78803	0.04028	1.78803	0.09356	1.78803	0.14113	1.78803	0.17115
1.78674	0.03963	1.78674	0.09327	1.78674	0.1398	1.78674	0.17017
1.78546	0.0397	1.78546	0.09223	1.78546	0.14008	1.78546	0.16868
1.78417	0.03909	1.78417	0.09191	1.78417	0.13894	1.78417	0.16832
1.78289	0.03822	1.78289	0.09099	1.78289	0.13836	1.78289	0.1665
1.78161	0.03776	1.78161	0.09116	1.78161	0.13902	1.78161	0.16546
1.78033	0.03965	1.78033	0.0911	1.78033	0.13975	1.78033	0.1661
1.77905	0.03911	1.77905	0.09044	1.77905	0.13879	1.77905	0.16666
1.77778	0.03877	1.77778	0.08983	1.77778	0.13909	1.77778	0.16558
1.7765	0.03902	1.7765	0.09022	1.7765	0.13972	1.7765	0.16631
1.77523	0.03936	1.77523	0.08975	1.77523	0.13968	1.77523	0.16683
1.77396	0.03855	1.77396	0.08926	1.77396	0.13935	1.77396	0.16629
1.77269	0.03914	1.77269	0.09	1.77269	0.14015	1.77269	0.16522
1.77143	0.03919	1.77143	0.09025	1.77143	0.13996	1.77143	0.16615
1.77016	0.03837	1.77016	0.09027	1.77016	0.13852	1.77016	0.16513
1.7689	0.03821	1.7689	0.09105	1.7689	0.13798	1.7689	0.16482
1.76764	0.03807	1.76764	0.0913	1.76764	0.1375	1.76764	0.16359
1.76638	0.03777	1.76638	0.09149	1.76638	0.13661	1.76638	0.16347
1.76512	0.03719	1.76512	0.09139	1.76512	0.13624	1.76512	0.16091
1.76387	0.03766	1.76387	0.09109	1.76387	0.13685	1.76387	0.16031
1.76262	0.03787	1.76262	0.09071	1.76262	0.13678	1.76262	0.15979
1.76136	0.03777	1.76136	0.0907	1.76136	0.13686	1.76136	0.16052
1.76011	0.03788	1.76011	0.09113	1.76011	0.13703	1.76011	0.16016
1.75887	0.03796	1.75887	0.09089	1.75887	0.13642	1.75887	0.1608
1.75762	0.03826	1.75762	0.09124	1.75762	0.13614	1.75762	0.16145
1.75637	0.03764	1.75637	0.09069	1.75637	0.13632	1.75637	0.1607
1.75513	0.03752	1.75513	0.09042	1.75513	0.13598	1.75513	0.15931
1.75389	0.03706	1.75389	0.08847	1.75389	0.13458	1.75389	0.15857
1.75265	0.03681	1.75265	0.08767	1.75265	0.13437	1.75265	0.15707
1.75141	0.03633	1.75141	0.08734	1.75141	0.13366	1.75141	0.1558
1.75018	0.03695	1.75018	0.08848	1.75018	0.13364	1.75018	0.15599
1.74894	0.03717	1.74894	0.08788	1.74894	0.13325	1.74894	0.1551
1.74771	0.03711	1.74771	0.08859	1.74771	0.13456	1.74771	0.15454
1.74648	0.03734	1.74648	0.08945	1.74648	0.13475	1.74648	0.15478
1.74525	0.0374	1.74525	0.08899	1.74525	0.13483	1.74525	0.15445
1.74402	0.0364	1.74402	0.08756	1.74402	0.13365	1.74402	0.15332
1.7428	0.0361	1.7428	0.08803	1.7428	0.13384	1.7428	0.15451
1.74157	0.03608	1.74157	0.08836	1.74157	0.13287	1.74157	0.15347
1.74035	0.03565	1.74035	0.08686	1.74035	0.13072	1.74035	0.1534
1.73913	0.03595	1.73913	0.0867	1.73913	0.13072	1.73913	0.15313
1.73791	0.03595	1.73791	0.08701	1.73791	0.13063	1.73791	0.15298
1.73669	0.03588	1.73669	0.08646	1.73669	0.13107	1.73669	0.15206
1.73548	0.03678	1.73548	0.08631	1.73548	0.13141	1.73548	0.15213
1.73427	0.03725	1.73427	0.0874	1.73427	0.134	1.73427	0.15201
1.73305	0.03647	1.73305	0.08697	1.73305	0.1342	1.73305	0.15178
1.73184	0.03676	1.73184	0.08703	1.73184	0.13489	1.73184	0.15043
1.73064	0.03606	1.73064	0.08687	1.73064	0.1331	1.73064	0.14989
1.72943	0.03528	1.72943	0.08655	1.72943	0.13228	1.72943	0.14952
1.72822	0.03421	1.72822	0.08476	1.72822	0.13048	1.72822	0.1478
1.72702	0.03408	1.72702	0.08458	1.72702	0.12917	1.72702	0.14675
1.72582	0.03341	1.72582	0.08352	1.72582	0.12814	1.72582	0.14559
1.72462	0.03391	1.72462	0.08413	1.72462	0.12795	1.72462	0.14567
1.72342	0.03443	1.72342	0.08494	1.72342	0.12882	1.72342	0.14572
1.72222	0.03623	1.72222	0.08666	1.72222	0.12903	1.72222	0.1469
1.72103	0.03623	1.72103	0.08645	1.72103	0.12896	1.72103	0.14635
1.71983	0.03694	1.71983	0.08701	1.71983	0.12885	1.71983	0.14749
1.71864	0.03736	1.71864	0.08651	1.71864	0.12904	1.71864	0.14669
1.71745	0.03623	1.71745	0.08495	1.71745	0.12758	1.71745	0.1467
1.71626	0.03571	1.71626	0.0847	1.71626	0.12771	1.71626	0.14573
1.71508	0.03563	1.71508	0.08519	1.71508	0.12798	1.71508	0.14571
1.71389	0.03543	1.71389	0.08414	1.71389	0.12755	1.71389	0.14489
1.71271	0.03516	1.71271	0.08258	1.71271	0.127	1.71271	0.14402
1.71153	0.03424	1.71153	0.08162	1.71153	0.12683	1.71153	0.14249
1.71034	0.03342	1.71034	0.08206	1.71034	0.12682	1.71034	0.14341
1.70917	0.03406	1.70917	0.08216	1.70917	0.127	1.70917	0.14293
1.70799	0.03392	1.70799	0.08303	1.70799	0.12723	1.70799	0.14264
1.70681	0.03307	1.70681	0.08447	1.70681	0.12797	1.70681	0.14257
1.70564	0.03325	1.70564	0.08511	1.70564	0.12853	1.70564	0.14154
1.70447	0.0338	1.70447	0.08354	1.70447	0.12856	1.70447	0.1398
1.7033	0.03352	1.7033	0.08239	1.7033	0.12814	1.7033	0.13958
1.70213	0.03332	1.70213	0.08289	1.70213	0.12882	1.70213	0.13959
1.70096	0.03345	1.70096	0.08213	1.70096	0.12834	1.70096	0.13887
1.69979	0.03463	1.69979	0.08252	1.69979	0.12732	1.69979	0.13954
1.69863	0.03433	1.69863	0.0834	1.69863	0.12696	1.69863	0.13997
1.69747	0.03417	1.69747	0.0839	1.69747	0.12673	1.69747	0.1391
1.69631	0.03443	1.69631	0.08264	1.69631	0.12562	1.69631	0.13816
1.69515	0.03442	1.69515	0.08315	1.69515	0.1264	1.69515	0.13815
1.69399	0.03403	1.69399	0.08304	1.69399	0.1259	1.69399	0.1373
1.69283	0.03268	1.69283	0.08187	1.69283	0.1244	1.69283	0.135
1.69168	0.03226	1.69168	0.08128	1.69168	0.12413	1.69168	0.13489
1.69052	0.03202	1.69052	0.081	1.69052	0.12349	1.69052	0.13332
1.68937	0.03191	1.68937	0.08074	1.68937	0.12205	1.68937	0.13209
1.68822	0.03124	1.68822	0.07941	1.68822	0.1219	1.68822	0.13227
1.68707	0.03186	1.68707	0.08002	1.68707	0.12243	1.68707	0.13336
1.68593	0.03215	1.68593	0.07982	1.68593	0.12261	1.68593	0.13371
1.68478	0.03251	1.68478	0.08012	1.68478	0.12349	1.68478	0.1351
1.68364	0.03244	1.68364	0.07848	1.68364	0.12357	1.68364	0.13471
1.6825	0.03273	1.6825	0.07856	1.6825	0.12295	1.6825	0.13328
1.68136	0.03298	1.68136	0.07828	1.68136	0.12339	1.68136	0.13312
1.68022	0.0331	1.68022	0.07801	1.68022	0.12227	1.68022	0.13229
1.67908	0.03315	1.67908	0.07817	1.67908	0.12133	1.67908	0.1311
1.67794	0.03263	1.67794	0.07884	1.67794	0.12101	1.67794	0.13053
1.67681	0.03253	1.67681	0.07923	1.67681	0.12168	1.67681	0.13114
1.67568	0.03189	1.67568	0.07797	1.67568	0.121	1.67568	0.13012
1.67454	0.0319	1.67454	0.07919	1.67454	0.12141	1.67454	0.12981
1.67341	0.03109	1.67341	0.07861	1.67341	0.12183	1.67341	0.12988
1.67229	0.03178	1.67229	0.07926	1.67229	0.12245	1.67229	0.13087
1.67116	0.03139	1.67116	0.07933	1.67116	0.12271	1.67116	0.13054
1.67003	0.03131	1.67003	0.07915	1.67003	0.12195	1.67003	0.12953
1.66891	0.031	1.66891	0.07785	1.66891	0.1208	1.66891	0.12799
1.66779	0.03109	1.66779	0.07829	1.66779	0.12027	1.66779	0.12815
1.66667	0.03119	1.66667	0.07711	1.66667	0.11906	1.66667	0.12753
1.66555	0.03202	1.66555	0.0777	1.66555	0.11795	1.66555	0.12647
1.66443	0.0326	1.66443	0.07882	1.66443	0.11851	1.66443	0.12726
1.66331	0.03244	1.66331	0.07906	1.66331	0.11863	1.66331	0.12767
1.6622	0.03199	1.6622	0.07883	1.6622	0.11876	1.6622	0.12647
1.66109	0.03174	1.66109	0.0791	1.66109	0.11894	1.66109	0.12591
1.65997	0.03195	1.65997	0.07876	1.65997	0.11943	1.65997	0.12618
1.65886	0.03177	1.65886	0.07763	1.65886	0.11795	1.65886	0.12488
1.65775	0.03101	1.65775	0.07776	1.65775	0.11877	1.65775	0.125
1.65665	0.03178	1.65665	0.07858	1.65665	0.11864	1.65665	0.12546
1.65554	0.0312	1.65554	0.07937	1.65554	0.11891	1.65554	0.12582
1.65444	0.0303	1.65444	0.07843	1.65444	0.11897	1.65444	0.12496
1.65333	0.03139	1.65333	0.07895	1.65333	0.12027	1.65333	0.12552
1.65223	0.03219	1.65223	0.07846	1.65223	0.11939	1.65223	0.12461
1.65113	0.03163	1.65113	0.0772	1.65113	0.11859	1.65113	0.1241
1.65003	0.0314	1.65003	0.07637	1.65003	0.11796	1.65003	0.12243
1.64894	0.03117	1.64894	0.07636	1.64894	0.11709	1.64894	0.12224
1.64784	0.03011	1.64784	0.07585	1.64784	0.11654	1.64784	0.12141
1.64675	0.02965	1.64675	0.07691	1.64675	0.11674	1.64675	0.12095
1.64565	0.02857	1.64565	0.07579	1.64565	0.11577	1.64565	0.11872
1.64456	0.02907	1.64456	0.0757	1.64456	0.11561	1.64456	0.11874
1.64347	0.02888	1.64347	0.07575	1.64347	0.11585	1.64347	0.11804
1.64238	0.02868	1.64238	0.07611	1.64238	0.11534	1.64238	0.11737
1.6413	0.02822	1.6413	0.076	1.6413	0.11475	1.6413	0.11666
1.64021	0.02851	1.64021	0.07575	1.64021	0.11372	1.64021	0.11654
1.63913	0.02804	1.63913	0.07529	1.63913	0.11339	1.63913	0.11583
1.63804	0.02886	1.63804	0.07592	1.63804	0.1139	1.63804	0.11656
1.63696	0.0294	1.63696	0.07564	1.63696	0.1145	1.63696	0.11684
1.63588	0.02986	1.63588	0.07545	1.63588	0.11478	1.63588	0.11696
1.63481	0.03084	1.63481	0.0764	1.63481	0.11643	1.63481	0.11845
1.63373	0.03023	1.63373	0.07624	1.63373	0.11602	1.63373	0.11913
1.63265	0.02898	1.63265	0.07455	1.63265	0.11437	1.63265	0.11795
1.63158	0.02852	1.63158	0.07426	1.63158	0.11388	1.63158	0.11716
1.63051	0.02747	1.63051	0.07261	1.63051	0.11278	1.63051	0.11674
1.62943	0.02765	1.62943	0.07257	1.62943	0.11287	1.62943	0.11653
1.62837	0.02877	1.62837	0.07327	1.62837	0.11361	1.62837	0.11696
1.6273	0.02966	1.6273	0.0738	1.6273	0.11405	1.6273	0.1166
1.62623	0.0288	1.62623	0.07369	1.62623	0.11321	1.62623	0.11585
1.62516	0.02944	1.62516	0.07446	1.62516	0.11301	1.62516	0.11541
1.6241	0.02888	1.6241	0.07503	1.6241	0.11355	1.6241	0.11434
1.62304	0.02792	1.62304	0.07307	1.62304	0.11219	1.62304	0.11208
1.62198	0.02842	1.62198	0.07431	1.62198	0.11312	1.62198	0.11311
1.62092	0.02941	1.62092	0.07391	1.62092	0.11327	1.62092	0.11399
1.61986	0.02909	1.61986	0.07357	1.61986	0.11284	1.61986	0.11412
1.6188	0.02958	1.6188	0.07262	1.6188	0.11174	1.6188	0.114
1.61774	0.02926	1.61774	0.0735	1.61774	0.11087	1.61774	0.11384
1.61669	0.02791	1.61669	0.07156	1.61669	0.10911	1.61669	0.11226
1.61564	0.02634	1.61564	0.07167	1.61564	0.10928	1.61564	0.11088
1.61458	0.02682	1.61458	0.07054	1.61458	0.10934	1.61458	0.11054
1.61353	0.02613	1.61353	0.07162	1.61353	0.10928	1.61353	0.11261
1.61248	0.02657	1.61248	0.07135	1.61248	0.11	1.61248	0.113
1.61144	0.0267	1.61144	0.07179	1.61144	0.10996	1.61144	0.11332
1.61039	0.02753	1.61039	0.072	1.61039	0.11055	1.61039	0.11454
1.60934	0.02648	1.60934	0.07182	1.60934	0.11074	1.60934	0.11407
1.6083	0.02604	1.6083	0.07039	1.6083	0.11003	1.6083	0.11195
1.60726	0.02645	1.60726	0.07159	1.60726	0.11131	1.60726	0.11202
1.60622	0.02694	1.60622	0.07238	1.60622	0.1124	1.60622	0.11248
1.60518	0.02618	1.60518	0.07136	1.60518	0.11093	1.60518	0.11045
1.60414	0.02614	1.60414	0.07171	1.60414	0.11064	1.60414	0.1101
1.6031	0.02485	1.6031	0.07124	1.6031	0.10995	1.6031	0.10889
1.60207	0.02528	1.60207	0.07137	1.60207	0.1091	1.60207	0.10972
1.60103	0.02598	1.60103	0.07109	1.60103	0.10862	1.60103	0.10948
1.6	0.02607	1.6	0.0719	1.6	0.10847	1.6	0.11034
1.59897	0.02695	1.59897	0.07263	1.59897	0.10779	1.59897	0.11029
1.59794	0.02774	1.59794	0.07384	1.59794	0.10798	1.59794	0.1113
1.59691	0.02828	1.59691	0.0737	1.59691	0.10839	1.59691	0.10951
1.59588	0.02689	1.59588	0.07265	1.59588	0.10726	1.59588	0.10804
1.59486	0.02645	1.59486	0.07268	1.59486	0.10681	1.59486	0.10708
1.59383	0.02638	1.59383	0.07336	1.59383	0.10844	1.59383	0.10769
1.59281	0.02685	1.59281	0.07219	1.59281	0.10879	1.59281	0.10684
1.59178	0.02507	1.59178	0.07153	1.59178	0.10708	1.59178	0.10656
1.59076	0.02569	1.59076	0.07169	1.59076	0.10649	1.59076	0.10745
1.58974	0.02694	1.58974	0.07103	1.58974	0.10656	1.58974	0.10736
1.58873	0.02534	1.58873	0.0697	1.58873	0.10393	1.58873	0.1056
1.58771	0.02708	1.58771	0.07062	1.58771	0.10516	1.58771	0.1062
1.58669	0.02763	1.58669	0.07078	1.58669	0.10559	1.58669	0.10609
1.58568	0.02691	1.58568	0.07059	1.58568	0.10641	1.58568	0.10475
1.58466	0.0259	1.58466	0.06963	1.58466	0.1062	1.58466	0.10458
1.58365	0.02767	1.58365	0.07021	1.58365	0.1093	1.58365	0.10646
1.58264	0.02635	1.58264	0.06872	1.58264	0.10819	1.58264	0.10543
1.58163	0.02623	1.58163	0.06904	1.58163	0.10812	1.58163	0.10521
1.58062	0.02659	1.58062	0.06935	1.58062	0.10843	1.58062	0.1054
1.57962	0.02662	1.57962	0.07073	1.57962	0.10776	1.57962	0.105
1.57861	0.02564	1.57861	0.0693	1.57861	0.10533	1.57861	0.10267
1.57761	0.02437	1.57761	0.06887	1.57761	0.10472	1.57761	0.10197
1.57661	0.02449	1.57661	0.06733	1.57661	0.10584	1.57661	0.10143
1.5756	0.02526	1.5756	0.06751	1.5756	0.10504	1.5756	0.10156
1.5746	0.02513	1.5746	0.06727	1.5746	0.10462	1.5746	0.10119
1.5736	0.02515	1.5736	0.06775	1.5736	0.10493	1.5736	0.10134
1.57261	0.02542	1.57261	0.06932	1.57261	0.10503	1.57261	0.1022
1.57161	0.02545	1.57161	0.06946	1.57161	0.10326	1.57161	0.10205
1.57061	0.02312	1.57061	0.06879	1.57061	0.10238	1.57061	0.10042
1.56962	0.02312	1.56962	0.06802	1.56962	0.10378	1.56962	0.10138
1.56863	0.02389	1.56863	0.0671	1.56863	0.10344	1.56863	0.10167
1.56764	0.02366	1.56764	0.06653	1.56764	0.10299	1.56764	0.10152
1.56665	0.02283	1.56665	0.06558	1.56665	0.10161	1.56665	0.10021
1.56566	0.02385	1.56566	0.06383	1.56566	0.10179	1.56566	0.10018
1.56467	0.02598	1.56467	0.06494	1.56467	0.10047	1.56467	0.10021
1.56368	0.02489	1.56368	0.06579	1.56368	0.10022	1.56368	0.09949
1.5627	0.02409	1.5627	0.06492	1.5627	0.09939	1.5627	0.09791
1.56171	0.02489	1.56171	0.06662	1.56171	0.10169	1.56171	0.09971
1.56073	0.02502	1.56073	0.06782	1.56073	0.10241	1.56073	0.09914
1.55975	0.02271	1.55975	0.06698	1.55975	0.1027	1.55975	0.09883
1.55877	0.02333	1.55877	0.06691	1.55877	0.10281	1.55877	0.09948
1.55779	0.02398	1.55779	0.06787	1.55779	0.10397	1.55779	0.10079
1.55681	0.02298	1.55681	0.06731	1.55681	0.10366	1.55681	0.10036
1.55583	0.02181	1.55583	0.06669	1.55583	0.10171	1.55583	0.10088
1.55486	0.02276	1.55486	0.06679	1.55486	0.10165	1.55486	0.10034
1.55388	0.02316	1.55388	0.06642	1.55388	0.10173	1.55388	0.09971
1.55291	0.02412	1.55291	0.06634	1.55291	0.10197	1.55291	0.09912
1.55194	0.02531	1.55194	0.06574	1.55194	0.1016	1.55194	0.09833
1.55097	0.02715	1.55097	0.06648	1.55097	0.10337	1.55097	0.09821
1.55	0.02746	1.55	0.06612	1.55	0.10406	1.55	0.09739

## Sheet: Figure 4c
	PCN		PCN-NaCA-2
Binding Energy (eV)	Intensity	Binding Energy (eV)	Intensity
eV	a.u.	eV	a.u.
15	456.616	15	856.025
14.8	429.765	14.8	873.879
14.6	395.055	14.6	882.329
14.4	370.998	14.4	876.904
14.2	387.642	14.2	854.756
14	381.312	14	819.985
13.8	376.714	13.8	829.142
13.6	382.808	13.6	844.841
13.4	386.029	13.4	856.524
13.2	406.012	13.2	825.733
13	402.816	13	812.267
12.8	384.742	12.8	817.45
12.6	378.48	12.6	794.589
12.4	367.754	12.4	792.582
12.2	355.024	12.2	801.076
12	347.981	12	781.755
11.8	334.929	11.8	780.613
11.6	336.743	11.6	756.481
11.4	337.141	11.4	764.668
11.2	311.953	11.2	777.748
11	298.471	11	769.541
10.8	297.134	10.8	757.91
10.6	292.376	10.6	778.11
10.4	324.588	10.4	767.523
10.2	285.806	10.2	754.441
10	305.315	10	744.528
9.8	295.559	9.8	743.907
9.6	281.508	9.6	746.008
9.4	277.448	9.4	718.296
9.2	282.086	9.2	713.944
9	276.122	9	705.816
8.8	254.082	8.8	704.823
8.6	238.766	8.6	703.035
8.4	221.024	8.4	688.36
8.2	212.872	8.2	682.596
8	209.666	8	689.699
7.8	209.383	7.8	697.878
7.6	228.749	7.6	715.416
7.4	241.803	7.4	719.018
7.2	258.57	7.2	740.188
7	301.395	7	785.227
6.8	333.766	6.8	831.117
6.6	403.594	6.6	861.311
6.4	452.26	6.4	874.181
6.2	508.645	6.2	910.941
6	508.397	6	922.194
5.8	499.641	5.8	905.635
5.6	488.242	5.6	891.696
5.4	489.852	5.4	857.652
5.2	429.374	5.2	833.049
5	400.114	5	801.258
4.8	379.965	4.8	774.891
4.6	359.057	4.6	793.276
4.4	355.704	4.4	811.628
4.2	349.568	4.2	805.567
4	363.697	4	791.335
3.8	361.147	3.8	791.72
3.6	348.306	3.6	772.811
3.4	311.814	3.4	734.947
3.2	302.87	3.2	720.724
3	269.207	3	687.364
2.8	234.728	2.8	656.979
2.6	201.588	2.6	641.215
2.4	174.07	2.4	623.488
2.2	149.023	2.2	604.28
2	138.134	2	594.53
1.8	129.109	1.8	584.056
1.6	120.993	1.6	574.065
1.4	115.143	1.4	574.648
1.2	114.837	1.2	574.017
1	115.459	1	573.116
0.8	115.797	0.8	572.462
0.6	115.759	0.6	570.424
0.4	116.405	0.4	570.883
0.2	113.719	0.2	570.698
0	113.396	0	571.001
-0.2	113.938	-0.2	570.714
-0.4	115.392	-0.4	570.726
-0.6	114.73	-0.6	571.532
-0.8	114.403	-0.8	570.712
-1	113.509	-1	570.963
-1.2	113.396	-1.2	571.147
-1.4	113.718	-1.4	571.285
-1.6	114.496	-1.6	570.571
-1.8	113.923	-1.8	570.165
-2	113.44	-2	570.698
-2.2	113.394	-2.2	571.022
-2.4	113.774	-2.4	571.135
-2.6	114.742	-2.6	571.082
-2.8	115.534	-2.8	571.176
-3	114.657	-3	570.72
-3.2	114.68	-3.2	570.864
-3.4	114.396	-3.4	571.966
-3.6	113.93	-3.6	571.001
-3.8	113.443	-3.8	570.714
-4	113.884	-4	570.677
-4.2	113.859	-4.2	570.624
-4.4	113.93	-4.4	571.188
-4.6	113.859	-4.6	571.082

## Sheet: Figure 4e
	PCN		PCN-NaCA-2
Wavelength	Intensity	Wavelength	Intensity
nm	a.u.	nm	a.u.
360	18.76	360	12.76
360.2	18.79	360.2	12.74
360.4	18.77	360.4	12.71
360.6	18.76	360.6	12.69
360.8	18.74	360.8	12.67
361	18.69	361	12.67
361.2	18.65	361.2	12.63
361.4	18.62	361.4	12.62
361.6	18.57	361.6	12.59
361.8	18.52	361.8	12.55
362	18.49	362	12.52
362.2	18.43	362.2	12.46
362.4	18.38	362.4	12.42
362.6	18.31	362.6	12.4
362.8	18.23	362.8	12.35
363	18.17	363	12.29
363.2	18.09	363.2	12.22
363.4	18.01	363.4	12.16
363.6	17.92	363.6	12.09
363.8	17.85	363.8	12.02
364	17.77	364	11.95
364.2	17.67	364.2	11.89
364.4	17.58	364.4	11.82
364.6	17.47	364.6	11.76
364.8	17.37	364.8	11.7
365	17.29	365	11.63
365.2	17.2	365.2	11.56
365.4	17.08	365.4	11.47
365.6	16.98	365.6	11.41
365.8	16.86	365.8	11.34
366	16.75	366	11.26
366.2	16.63	366.2	11.18
366.4	16.51	366.4	11.08
366.6	16.4	366.6	11
366.8	16.29	366.8	10.94
367	16.17	367	10.84
367.2	16.06	367.2	10.78
367.4	15.94	367.4	10.69
367.6	15.81	367.6	10.6
367.8	15.7	367.8	10.53
368	15.59	368	10.45
368.2	15.47	368.2	10.38
368.4	15.36	368.4	10.3
368.6	15.24	368.6	10.23
368.8	15.13	368.8	10.15
369	15.02	369	10.07
369.2	14.9	369.2	9.98
369.4	14.77	369.4	9.904
369.6	14.67	369.6	9.821
369.8	14.56	369.8	9.741
370	14.43	370	9.646
370.2	14.33	370.2	9.579
370.4	14.23	370.4	9.511
370.6	14.13	370.6	9.446
370.8	14.01	370.8	9.37
371	13.9	371	9.285
371.2	13.78	371.2	9.225
371.4	13.68	371.4	9.145
371.6	13.56	371.6	9.068
371.8	13.46	371.8	8.993
372	13.34	372	8.921
372.2	13.24	372.2	8.852
372.4	13.13	372.4	8.778
372.6	13.01	372.6	8.697
372.8	12.91	372.8	8.619
373	12.82	373	8.546
373.2	12.71	373.2	8.466
373.4	12.6	373.4	8.385
373.6	12.51	373.6	8.314
373.8	12.39	373.8	8.245
374	12.3	374	8.177
374.2	12.2	374.2	8.087
374.4	12.1	374.4	8.021
374.6	12	374.6	7.951
374.8	11.91	374.8	7.88
375	11.81	375	7.82
375.2	11.71	375.2	7.754
375.4	11.62	375.4	7.683
375.6	11.54	375.6	7.623
375.8	11.44	375.8	7.554
376	11.36	376	7.499
376.2	11.26	376.2	7.435
376.4	11.17	376.4	7.387
376.6	11.07	376.6	7.32
376.8	10.99	376.8	7.266
377	10.91	377	7.21
377.2	10.81	377.2	7.15
377.4	10.73	377.4	7.092
377.6	10.64	377.6	7.036
377.8	10.56	377.8	6.974
378	10.5	378	6.911
378.2	10.43	378.2	6.856
378.4	10.35	378.4	6.795
378.6	10.29	378.6	6.739
378.8	10.2	378.8	6.671
379	10.13	379	6.609
379.2	10.05	379.2	6.546
379.4	9.986	379.4	6.49
379.6	9.91	379.6	6.447
379.8	9.84	379.8	6.395
380	9.769	380	6.332
380.2	9.686	380.2	6.274
380.4	9.607	380.4	6.214
380.6	9.522	380.6	6.163
380.8	9.453	380.8	6.119
381	9.379	381	6.065
381.2	9.316	381.2	6.012
381.4	9.254	381.4	5.963
381.6	9.188	381.6	5.914
381.8	9.116	381.8	5.864
382	9.056	382	5.819
382.2	8.979	382.2	5.776
382.4	8.918	382.4	5.735
382.6	8.866	382.6	5.688
382.8	8.795	382.8	5.636
383	8.735	383	5.592
383.2	8.668	383.2	5.563
383.4	8.607	383.4	5.527
383.6	8.548	383.6	5.467
383.8	8.49	383.8	5.421
384	8.428	384	5.385
384.2	8.367	384.2	5.347
384.4	8.305	384.4	5.316
384.6	8.256	384.6	5.277
384.8	8.203	384.8	5.238
385	8.157	385	5.197
385.2	8.097	385.2	5.16
385.4	8.044	385.4	5.116
385.6	8.002	385.6	5.079
385.8	7.971	385.8	5.037
386	7.913	386	4.993
386.2	7.864	386.2	4.95
386.4	7.818	386.4	4.915
386.6	7.773	386.6	4.86
386.8	7.736	386.8	4.819
387	7.698	387	4.779
387.2	7.664	387.2	4.738
387.4	7.635	387.4	4.707
387.6	7.606	387.6	4.672
387.8	7.579	387.8	4.644
388	7.55	388	4.604
388.2	7.535	388.2	4.563
388.4	7.514	388.4	4.534
388.6	7.514	388.6	4.494
388.8	7.491	388.8	4.461
389	7.464	389	4.428
389.2	7.451	389.2	4.398
389.4	7.424	389.4	4.37
389.6	7.426	389.6	4.34
389.8	7.412	389.8	4.295
390	7.414	390	4.277
390.2	7.416	390.2	4.243
390.4	7.428	390.4	4.214
390.6	7.446	390.6	4.193
390.8	7.45	390.8	4.166
391	7.462	391	4.137
391.2	7.468	391.2	4.102
391.4	7.472	391.4	4.077
391.6	7.498	391.6	4.048
391.8	7.51	391.8	4.021
392	7.543	392	3.99
392.2	7.565	392.2	3.965
392.4	7.582	392.4	3.941
392.6	7.613	392.6	3.913
392.8	7.631	392.8	3.897
393	7.662	393	3.873
393.2	7.706	393.2	3.847
393.4	7.727	393.4	3.81
393.6	7.785	393.6	3.787
393.8	7.82	393.8	3.772
394	7.872	394	3.745
394.2	7.912	394.2	3.725
394.4	7.959	394.4	3.712
394.6	7.991	394.6	3.684
394.8	8.034	394.8	3.657
395	8.074	395	3.633
395.2	8.134	395.2	3.619
395.4	8.21	395.4	3.599
395.6	8.258	395.6	3.578
395.8	8.302	395.8	3.556
396	8.388	396	3.533
396.2	8.46	396.2	3.516
396.4	8.542	396.4	3.501
396.6	8.612	396.6	3.483
396.8	8.689	396.8	3.468
397	8.759	397	3.448
397.2	8.854	397.2	3.446
397.4	8.938	397.4	3.429
397.6	9.031	397.6	3.417
397.8	9.13	397.8	3.4
398	9.205	398	3.39
398.2	9.3	398.2	3.371
398.4	9.391	398.4	3.36
398.6	9.475	398.6	3.337
398.8	9.555	398.8	3.318
399	9.656	399	3.301
399.2	9.743	399.2	3.285
399.4	9.858	399.4	3.272
399.6	9.961	399.6	3.262
399.8	10.05	399.8	3.249
400	10.15	400	3.244
400.2	10.25	400.2	3.238
400.4	10.36	400.4	3.224
400.6	10.47	400.6	3.218
400.8	10.58	400.8	3.215
401	10.71	401	3.211
401.2	10.82	401.2	3.201
401.4	10.95	401.4	3.189
401.6	11.07	401.6	3.176
401.8	11.18	401.8	3.172
402	11.28	402	3.164
402.2	11.39	402.2	3.166
402.4	11.52	402.4	3.149
402.6	11.66	402.6	3.146
402.8	11.79	402.8	3.145
403	11.93	403	3.147
403.2	12.06	403.2	3.143
403.4	12.19	403.4	3.153
403.6	12.3	403.6	3.154
403.8	12.43	403.8	3.155
404	12.59	404	3.168
404.2	12.72	404.2	3.167
404.4	12.88	404.4	3.171
404.6	13.06	404.6	3.171
404.8	13.23	404.8	3.169
405	13.36	405	3.182
405.2	13.52	405.2	3.194
405.4	13.69	405.4	3.213
405.6	13.87	405.6	3.215
405.8	14.08	405.8	3.231
406	14.27	406	3.244
406.2	14.47	406.2	3.262
406.4	14.68	406.4	3.278
406.6	14.87	406.6	3.299
406.8	15.05	406.8	3.314
407	15.22	407	3.334
407.2	15.39	407.2	3.358
407.4	15.58	407.4	3.392
407.6	15.83	407.6	3.406
407.8	16.03	407.8	3.432
408	16.23	408	3.455
408.2	16.48	408.2	3.49
408.4	16.68	408.4	3.51
408.6	16.89	408.6	3.543
408.8	17.17	408.8	3.571
409	17.42	409	3.608
409.2	17.65	409.2	3.648
409.4	17.9	409.4	3.694
409.6	18.18	409.6	3.739
409.8	18.46	409.8	3.774
410	18.75	410	3.823
410.2	19.02	410.2	3.873
410.4	19.32	410.4	3.919
410.6	19.59	410.6	3.978
410.8	19.92	410.8	4.043
411	20.23	411	4.094
411.2	20.55	411.2	4.139
411.4	20.91	411.4	4.189
411.6	21.24	411.6	4.259
411.8	21.54	411.8	4.315
412	21.94	412	4.378
412.2	22.3	412.2	4.453
412.4	22.68	412.4	4.5
412.6	23.06	412.6	4.545
412.8	23.44	412.8	4.618
413	23.82	413	4.703
413.2	24.26	413.2	4.786
413.4	24.66	413.4	4.868
413.6	25.08	413.6	4.944
413.8	25.48	413.8	5.014
414	25.87	414	5.103
414.2	26.3	414.2	5.191
414.4	26.74	414.4	5.28
414.6	27.21	414.6	5.365
414.8	27.7	414.8	5.457
415	28.17	415	5.542
415.2	28.7	415.2	5.628
415.4	29.19	415.4	5.727
415.6	29.71	415.6	5.811
415.8	30.23	415.8	5.911
416	30.79	416	5.997
416.2	31.36	416.2	6.085
416.4	31.93	416.4	6.173
416.6	32.52	416.6	6.296
416.8	33.13	416.8	6.405
417	33.74	417	6.519
417.2	34.34	417.2	6.616
417.4	35.01	417.4	6.741
417.6	35.62	417.6	6.885
417.8	36.29	417.8	7.012
418	36.98	418	7.128
418.2	37.68	418.2	7.275
418.4	38.43	418.4	7.417
418.6	39.16	418.6	7.561
418.8	39.92	418.8	7.717
419	40.66	419	7.849
419.2	41.49	419.2	8.001
419.4	42.3	419.4	8.147
419.6	43.15	419.6	8.289
419.8	43.96	419.8	8.444
420	44.81	420	8.602
420.2	45.73	420.2	8.786
420.4	46.68	420.4	8.947
420.6	47.63	420.6	9.114
420.8	48.58	420.8	9.311
421	49.55	421	9.51
421.2	50.59	421.2	9.711
421.4	51.61	421.4	9.942
421.6	52.67	421.6	10.15
421.8	53.72	421.8	10.35
422	54.83	422	10.57
422.2	55.92	422.2	10.81
422.4	56.99	422.4	11.05
422.6	58.14	422.6	11.3
422.8	59.31	422.8	11.55
423	60.48	423	11.8
423.2	61.62	423.2	12.08
423.4	62.83	423.4	12.37
423.6	64.1	423.6	12.66
423.8	65.39	423.8	12.94
424	66.62	424	13.23
424.2	67.89	424.2	13.53
424.4	69.26	424.4	13.79
424.6	70.58	424.6	14.11
424.8	72.04	424.8	14.42
425	73.42	425	14.78
425.2	74.85	425.2	15.12
425.4	76.27	425.4	15.48
425.6	77.75	425.6	15.83
425.8	79.28	425.8	16.17
426	80.82	426	16.55
426.2	82.33	426.2	16.9
426.4	83.9	426.4	17.32
426.6	85.53	426.6	17.71
426.8	87.27	426.8	18.15
427	88.93	427	18.56
427.2	90.55	427.2	19.01
427.4	92.26	427.4	19.45
427.6	93.97	427.6	19.92
427.8	95.75	427.8	20.38
428	97.58	428	20.88
428.2	99.44	428.2	21.38
428.4	101.3	428.4	21.9
428.6	103.1	428.6	22.39
428.8	105	428.8	22.98
429	106.9	429	23.52
429.2	108.8	429.2	24.09
429.4	110.7	429.4	24.6
429.6	112.8	429.6	25.17
429.8	114.8	429.8	25.73
430	116.8	430	26.31
430.2	118.8	430.2	26.91
430.4	120.7	430.4	27.55
430.6	122.7	430.6	28.27
430.8	124.8	430.8	28.93
431	127	431	29.6
431.2	129.1	431.2	30.27
431.4	131.4	431.4	30.96
431.6	133.5	431.6	31.71
431.8	135.5	431.8	32.42
432	137.7	432	33.22
432.2	139.9	432.2	34.04
432.4	142.1	432.4	34.78
432.6	144.3	432.6	35.53
432.8	146.6	432.8	36.29
433	148.7	433	37.1
433.2	151.1	433.2	37.92
433.4	153.4	433.4	38.76
433.6	155.6	433.6	39.61
433.8	157.9	433.8	40.45
434	160.3	434	41.32
434.2	162.7	434.2	42.2
434.4	165	434.4	43.13
434.6	167.3	434.6	44.05
434.8	169.7	434.8	45
435	172.1	435	45.96
435.2	174.5	435.2	46.92
435.4	176.8	435.4	47.93
435.6	179.2	435.6	48.94
435.8	181.7	435.8	49.94
436	184.1	436	51.03
436.2	186.7	436.2	52.17
436.4	189.2	436.4	53.31
436.6	191.8	436.6	54.47
436.8	194.3	436.8	55.61
437	196.8	437	56.83
437.2	199.3	437.2	58.01
437.4	201.8	437.4	59.22
437.6	204.3	437.6	60.44
437.8	206.7	437.8	61.66
438	209.1	438	62.92
438.2	211.7	438.2	64.13
438.4	214.1	438.4	65.38
438.6	216.6	438.6	66.63
438.8	219.1	438.8	67.88
439	221.6	439	69.23
439.2	224.1	439.2	70.52
439.4	226.6	439.4	71.86
439.6	229.1	439.6	73.19
439.8	231.6	439.8	74.56
440	234.1	440	75.91
440.2	236.6	440.2	77.26
440.4	239.1	440.4	78.57
440.6	241.5	440.6	79.93
440.8	243.9	440.8	81.35
441	246.4	441	82.8
441.2	248.9	441.2	84.27
441.4	251.5	441.4	85.76
441.6	254	441.6	87.31
441.8	256.3	441.8	88.85
442	258.8	442	90.31
442.2	261.3	442.2	91.83
442.4	263.7	442.4	93.42
442.6	266.1	442.6	95.03
442.8	268.6	442.8	96.65
443	271.1	443	98.28
443.2	273.4	443.2	99.83
443.4	275.8	443.4	101.4
443.6	278.2	443.6	103
443.8	280.7	443.8	104.6
444	283	444	106.3
444.2	285.3	444.2	108
444.4	287.8	444.4	109.8
444.6	290.2	444.6	111.4
444.8	292.5	444.8	113.2
445	295	445	114.8
445.2	297.5	445.2	116.4
445.4	299.9	445.4	118.1
445.6	302.3	445.6	119.9
445.8	304.6	445.8	121.8
446	307	446	123.5
446.2	309.4	446.2	125.2
446.4	311.8	446.4	126.9
446.6	314.2	446.6	128.7
446.8	316.5	446.8	130.3
447	318.9	447	132
447.2	321.2	447.2	133.8
447.4	323.6	447.4	135.4
447.6	326	447.6	137.1
447.8	328.4	447.8	138.8
448	330.6	448	140.5
448.2	333	448.2	142.3
448.4	335.4	448.4	144
448.6	337.6	448.6	145.7
448.8	340.1	448.8	147.5
449	342.4	449	149.2
449.2	344.8	449.2	150.9
449.4	347.2	449.4	152.5
449.6	349.6	449.6	154.3
449.8	351.8	449.8	155.9
450	354.1	450	157.5
450.2	356.2	450.2	159.2
450.4	358.4	450.4	160.9
450.6	360.7	450.6	162.5
450.8	362.9	450.8	164.3
451	365	451	165.9
451.2	367.2	451.2	167.6
451.4	369.4	451.4	169.2
451.6	371.5	451.6	170.8
451.8	373.6	451.8	172.4
452	375.8	452	174.1
452.2	377.9	452.2	175.7
452.4	380	452.4	177.3
452.6	382.3	452.6	178.9
452.8	384.4	452.8	180.4
453	386.4	453	182
453.2	388.5	453.2	183.5
453.4	390.5	453.4	185
453.6	392.6	453.6	186.5
453.8	394.7	453.8	188.1
454	396.9	454	189.6
454.2	398.9	454.2	191
454.4	401	454.4	192.5
454.6	403.1	454.6	194
454.8	405.2	454.8	195.4
455	407.3	455	196.9
455.2	409.3	455.2	198.4
455.4	411.3	455.4	199.9
455.6	413.3	455.6	201.3
455.8	415.3	455.8	202.6
456	417.3	456	203.9
456.2	419.3	456.2	205.1
456.4	421.3	456.4	206.5
456.6	423.4	456.6	207.7
456.8	425.3	456.8	208.9
457	427.3	457	210.2
457.2	429.3	457.2	211.4
457.4	431.3	457.4	212.5
457.6	433.2	457.6	213.7
457.8	435.2	457.8	214.8
458	437.1	458	215.9
458.2	439	458.2	217
458.4	441	458.4	218
458.6	442.9	458.6	219.2
458.8	444.8	458.8	220.3
459	446.9	459	221.4
459.2	448.8	459.2	222.5
459.4	450.8	459.4	223.7
459.6	452.7	459.6	224.6
459.8	454.6	459.8	225.6
460	456.6	460	226.6
460.2	458.6	460.2	227.6
460.4	460.5	460.4	228.5
460.6	462.4	460.6	229.4
460.8	464.2	460.8	230.4
461	466.1	461	231.2
461.2	467.9	461.2	232.1
461.4	469.9	461.4	233
461.6	471.6	461.6	233.9
461.8	473.5	461.8	234.6
462	475.1	462	235.3
462.2	477	462.2	236.1
462.4	478.7	462.4	236.8
462.6	480.7	462.6	237.6
462.8	482.6	462.8	238.3
463	484.6	463	239
463.2	486.4	463.2	239.8
463.4	488.3	463.4	240.5
463.6	490.1	463.6	241.1
463.8	491.9	463.8	241.7
464	493.7	464	242.4
464.2	495.5	464.2	243
464.4	497.4	464.4	243.6
464.6	499.3	464.6	244
464.8	501.1	464.8	244.8
465	503	465	245.4
465.2	504.7	465.2	245.9
465.4	506.3	465.4	246.3
465.6	508	465.6	246.7
465.8	509.7	465.8	247.2
466	511.4	466	247.7
466.2	513.2	466.2	248.1
466.4	514.9	466.4	248.6
466.6	516.8	466.6	249
466.8	518.4	466.8	249.4
467	520.1	467	249.7
467.2	521.7	467.2	250.1
467.4	523.2	467.4	250.5
467.6	524.8	467.6	250.8
467.8	526.3	467.8	251
468	527.8	468	251.4
468.2	529.5	468.2	251.7
468.4	531	468.4	252
468.6	532.5	468.6	252.3
468.8	534	468.8	252.6
469	535.4	469	252.8
469.2	537	469.2	253
469.4	538.6	469.4	253.1
469.6	540.1	469.6	253.2
469.8	541.7	469.8	253.4
470	543	470	253.6
470.2	544.2	470.2	253.6
470.4	545.8	470.4	253.7
470.6	547.3	470.6	253.7
470.8	548.5	470.8	253.9
471	549.9	471	254
471.2	551.3	471.2	254.1
471.4	552.6	471.4	254.1
471.6	553.8	471.6	254.2
471.8	554.9	471.8	254.1
472	556.2	472	254.2
472.2	557.3	472.2	254.1
472.4	558.6	472.4	253.9
472.6	559.7	472.6	253.8
472.8	560.8	472.8	253.7
473	561.8	473	253.6
473.2	562.8	473.2	253.6
473.4	563.7	473.4	253.4
473.6	564.7	473.6	253.2
473.8	565.5	473.8	253
474	566.6	474	252.8
474.2	567.7	474.2	252.5
474.4	568.5	474.4	252.4
474.6	569.5	474.6	252.1
474.8	570.5	474.8	252
475	571.4	475	251.8
475.2	572.3	475.2	251.6
475.4	573.1	475.4	251.4
475.6	574	475.6	251.1
475.8	575	475.8	250.8
476	575.7	476	250.6
476.2	576.6	476.2	250.4
476.4	577.4	476.4	250
476.6	578.2	476.6	249.8
476.8	579.1	476.8	249.3
477	579.7	477	249
477.2	580.5	477.2	248.6
477.4	581.2	477.4	248.2
477.6	581.8	477.6	247.9
477.8	582.4	477.8	247.5
478	583.2	478	247
478.2	583.8	478.2	246.5
478.4	584.3	478.4	246.2
478.6	584.9	478.6	245.9
478.8	585.6	478.8	245.6
479	586.3	479	245.1
479.2	586.8	479.2	244.6
479.4	587.5	479.4	244.3
479.6	588	479.6	243.8
479.8	588.5	479.8	243.3
480	588.9	480	242.9
480.2	589.5	480.2	242.3
480.4	590.1	480.4	241.9
480.6	590.6	480.6	241.4
480.8	590.9	480.8	240.9
481	591.3	481	240.2
481.2	591.7	481.2	239.7
481.4	592.2	481.4	239.2
481.6	592.7	481.6	238.7
481.8	593	481.8	238.1
482	593.6	482	237.7
482.2	594	482.2	237.2
482.4	594.4	482.4	236.6
482.6	594.8	482.6	236.1
482.8	595.1	482.8	235.7
483	595.3	483	235.2
483.2	595.6	483.2	234.6
483.4	596	483.4	234
483.6	596.3	483.6	233.6
483.8	596.6	483.8	233.1
484	596.9	484	232.5
484.2	597.1	484.2	232
484.4	597.3	484.4	231.4
484.6	597.4	484.6	230.9
484.8	597.5	484.8	230.4
485	597.7	485	229.9
485.2	598	485.2	229.4
485.4	598.2	485.4	228.7
485.6	598.4	485.6	228.3
485.8	598.6	485.8	227.7
486	598.7	486	227.1
486.2	598.9	486.2	226.5
486.4	598.8	486.4	225.8
486.6	598.7	486.6	225.2
486.8	598.8	486.8	224.5
487	598.9	487	224
487.2	598.9	487.2	223.4
487.4	599	487.4	222.8
487.6	598.9	487.6	222.2
487.8	598.7	487.8	221.7
488	598.7	488	221.1
488.2	598.9	488.2	220.5
488.4	598.7	488.4	219.9
488.6	598.7	488.6	219.4
488.8	598.8	488.8	218.8
489	598.8	489	218.2
489.2	598.9	489.2	217.7
489.4	598.9	489.4	217
489.6	599.1	489.6	216.5
489.8	599.2	489.8	216
490	599.4	490	215.4
490.2	599.2	490.2	214.9
490.4	599.3	490.4	214.3
490.6	599.3	490.6	213.6
490.8	599.1	490.8	213
491	599	491	212.5
491.2	599.1	491.2	211.9
491.4	599.1	491.4	211.4
491.6	599	491.6	210.8
491.8	598.8	491.8	210.3
492	599	492	209.6
492.2	598.9	492.2	209.1
492.4	598.7	492.4	208.5
492.6	598.4	492.6	207.9
492.8	598.2	492.8	207.2
493	598	493	206.7
493.2	597.8	493.2	206.1
493.4	597.6	493.4	205.5
493.6	597.6	493.6	204.9
493.8	597.3	493.8	204.4
494	597.3	494	203.8
494.2	597.3	494.2	203.3
494.4	597.1	494.4	202.6
494.6	596.8	494.6	202
494.8	596.7	494.8	201.4
495	596.7	495	200.8
495.2	596.7	495.2	200.3
495.4	596.8	495.4	199.7
495.6	596.6	495.6	199.2
495.8	596.4	495.8	198.7
496	596.2	496	198.1
496.2	595.9	496.2	197.5
496.4	595.8	496.4	196.9
496.6	595.5	496.6	196.4
496.8	595.4	496.8	195.7
497	595.3	497	195.1
497.2	595.1	497.2	194.6
497.4	594.6	497.4	194
497.6	594.3	497.6	193.5
497.8	593.9	497.8	193
498	593.6	498	192.5
498.2	593.3	498.2	191.9
498.4	593.1	498.4	191.4
498.6	592.8	498.6	190.9
498.8	592.3	498.8	190.4
499	591.9	499	189.8
499.2	591.6	499.2	189.3
499.4	591.4	499.4	188.7
499.6	591.1	499.6	188.2
499.8	590.7	499.8	187.7
500	590.5	500	187.2
500.2	590.2	500.2	186.6
500.4	589.7	500.4	186.2
500.6	589.3	500.6	185.7
500.8	588.8	500.8	185.1
501	588.4	501	184.6
501.2	587.8	501.2	184
501.4	587.4	501.4	183.3
501.6	586.8	501.6	182.8
501.8	586.2	501.8	182.4
502	585.6	502	181.8
502.2	585.4	502.2	181.2
502.4	584.8	502.4	180.7
502.6	584.3	502.6	180.2
502.8	583.6	502.8	179.6
503	583.2	503	179.2
503.2	582.6	503.2	178.6
503.4	582.1	503.4	178.1
503.6	581.7	503.6	177.6
503.8	581	503.8	177
504	580.7	504	176.5
504.2	580.2	504.2	176
504.4	579.6	504.4	175.5
504.6	579.2	504.6	174.9
504.8	578.5	504.8	174.5
505	577.9	505	173.9
505.2	577.4	505.2	173.4
505.4	576.9	505.4	172.9
505.6	576.2	505.6	172.3
505.8	575.6	505.8	171.9
506	575	506	171.5
506.2	574.2	506.2	170.9
506.4	573.4	506.4	170.3
506.6	572.8	506.6	169.8
506.8	572.1	506.8	169.4
507	571.5	507	168.8
507.2	570.8	507.2	168.3
507.4	570.2	507.4	167.9
507.6	569.5	507.6	167.4
507.8	569.1	507.8	166.9
508	568.6	508	166.4
508.2	568	508.2	165.9
508.4	567	508.4	165.4
508.6	566.3	508.6	164.9
508.8	565.6	508.8	164.4
509	564.7	509	164
509.2	564.3	509.2	163.5
509.4	563.6	509.4	163
509.6	562.9	509.6	162.5
509.8	562.3	509.8	162
510	561.6	510	161.6
510.2	560.9	510.2	161.1
510.4	560.2	510.4	160.6
510.6	559.5	510.6	160.3
510.8	558.8	510.8	159.9
511	557.9	511	159.5
511.2	557.2	511.2	159
511.4	556.3	511.4	158.5
511.6	555.6	511.6	158.1
511.8	554.8	511.8	157.7
512	554.1	512	157.3
512.2	553.5	512.2	156.9
512.4	552.8	512.4	156.4
512.6	552	512.6	156
512.8	551.3	512.8	155.5
513	550.8	513	155
513.2	550.2	513.2	154.5
513.4	549.5	513.4	154
513.6	548.5	513.6	153.6
513.8	547.8	513.8	153.2
514	547.2	514	152.8
514.2	546.5	514.2	152.4
514.4	545.7	514.4	152
514.6	545.1	514.6	151.7
514.8	544.3	514.8	151.2
515	543.4	515	150.9
515.2	542.9	515.2	150.5
515.4	542.2	515.4	150.1
515.6	541.4	515.6	149.8
515.8	540.6	515.8	149.5
516	539.9	516	149
516.2	539.2	516.2	148.6
516.4	538.4	516.4	148.2
516.6	537.6	516.6	147.8
516.8	536.9	516.8	147.3
517	536.2	517	146.9
517.2	535.6	517.2	146.4
517.4	534.9	517.4	146.1
517.6	534.1	517.6	145.7
517.8	533.4	517.8	145.4
518	532.4	518	144.9
518.2	531.7	518.2	144.5
518.4	530.9	518.4	144.1
518.6	530.2	518.6	143.7
518.8	529.4	518.8	143.3
519	528.6	519	143
519.2	528	519.2	142.8
519.4	527.3	519.4	142.3
519.6	526.5	519.6	141.9
519.8	525.9	519.8	141.6
520	525.1	520	141.3
520.2	524.2	520.2	141
520.4	523.2	520.4	140.7
520.6	522.5	520.6	140.3
520.8	521.5	520.8	139.9
521	520.7	521	139.5
521.2	519.9	521.2	139.2
521.4	518.9	521.4	138.9
521.6	518.1	521.6	138.5
521.8	517.2	521.8	138.1
522	516.2	522	137.7
522.2	515.3	522.2	137.4
522.4	514.5	522.4	137
522.6	513.8	522.6	136.7
522.8	513	522.8	136.3
523	512.1	523	135.9
523.2	511.4	523.2	135.6
523.4	510.7	523.4	135.4
523.6	509.9	523.6	135
523.8	508.9	523.8	134.6
524	508.1	524	134.4
524.2	507.2	524.2	134.1
524.4	506.1	524.4	133.8
524.6	505.2	524.6	133.5
524.8	504.4	524.8	133.1
525	503.5	525	132.8
525.2	502.8	525.2	132.5
525.4	502.1	525.4	132.2
525.6	501.3	525.6	131.9
525.8	500.3	525.8	131.7
526	499.4	526	131.4
526.2	498.5	526.2	131
526.4	497.6	526.4	130.6
526.6	496.7	526.6	130.3
526.8	495.6	526.8	130
527	494.8	527	129.8
527.2	493.9	527.2	129.6
527.4	493.1	527.4	129.4
527.6	492	527.6	129.1
527.8	491.1	527.8	128.8
528	490.3	528	128.5
528.2	489.4	528.2	128.2
528.4	488.6	528.4	127.9
528.6	487.8	528.6	127.5
528.8	486.9	528.8	127.2
529	485.9	529	126.9
529.2	485.1	529.2	126.5
529.4	484.1	529.4	126.2
529.6	483	529.6	126
529.8	482	529.8	125.7
530	481.1	530	125.4
530.2	480.3	530.2	125.3
530.4	479.4	530.4	125.1
530.6	478.5	530.6	124.9
530.8	477.8	530.8	124.6
531	476.9	531	124.4
531.2	476	531.2	124.1
531.4	475	531.4	123.8
531.6	474.1	531.6	123.5
531.8	473.2	531.8	123.1
532	472.5	532	122.9
532.2	471.5	532.2	122.6
532.4	470.5	532.4	122.2
532.6	469.7	532.6	122
532.8	468.7	532.8	121.8
533	467.6	533	121.5
533.2	466.6	533.2	121.2
533.4	465.6	533.4	120.9
533.6	464.6	533.6	120.6
533.8	463.7	533.8	120.3
534	462.6	534	120.2
534.2	461.9	534.2	119.9
534.4	460.8	534.4	119.6
534.6	459.9	534.6	119.4
534.8	458.7	534.8	119.1
535	457.6	535	118.8
535.2	456.7	535.2	118.6
535.4	455.4	535.4	118.3
535.6	454.5	535.6	118.1
535.8	453.6	535.8	117.8
536	452.5	536	117.5
536.2	451.4	536.2	117.2
536.4	450.5	536.4	116.8
536.6	449.5	536.6	116.6
536.8	448.6	536.8	116.4
537	447.7	537	116.1
537.2	446.8	537.2	115.8
537.4	446	537.4	115.6
537.6	445.1	537.6	115.3
537.8	444.1	537.8	115.1
538	443.2	538	114.9
538.2	442.1	538.2	114.6
538.4	441.1	538.4	114.3
538.6	440.2	538.6	114.1
538.8	439	538.8	113.8
539	438	539	113.5
539.2	437	539.2	113.3
539.4	436	539.4	113
539.6	434.9	539.6	112.9
539.8	434	539.8	112.7
540	432.9	540	112.5
540.2	431.8	540.2	112.3
540.4	430.8	540.4	112
540.6	429.8	540.6	111.7
540.8	428.8	540.8	111.3
541	427.7	541	111
541.2	426.8	541.2	110.8
541.4	425.8	541.4	110.5
541.6	425	541.6	110.2
541.8	424	541.8	109.9
542	423.2	542	109.7
542.2	422.2	542.2	109.4
542.4	421.2	542.4	109.1
542.6	420.1	542.6	108.8
542.8	419.1	542.8	108.5
543	418	543	108.3
543.2	417	543.2	108
543.4	415.9	543.4	107.6
543.6	414.9	543.6	107.4
543.8	413.8	543.8	107.1
544	412.8	544	106.9
544.2	411.9	544.2	106.5
544.4	410.9	544.4	106.3
544.6	410.1	544.6	106
544.8	408.9	544.8	105.7
545	408	545	105.4
545.2	407.1	545.2	105.3
545.4	406.4	545.4	105.1
545.6	405.5	545.6	105
545.8	404.6	545.8	104.7
546	403.5	546	104.6
546.2	402.5	546.2	104.3
546.4	401.5	546.4	104.1
546.6	400.4	546.6	103.9
546.8	399.5	546.8	103.7
547	398.4	547	103.5
547.2	397.3	547.2	103.3
547.4	396.5	547.4	103
547.6	395.5	547.6	102.8
547.8	394.6	547.8	102.6
548	393.6	548	102.4
548.2	392.5	548.2	102.1
548.4	391.8	548.4	101.7
548.6	390.9	548.6	101.5
548.8	389.9	548.8	101.3
549	388.9	549	101
549.2	387.8	549.2	100.8
549.4	386.9	549.4	100.5
549.6	386	549.6	100.2
549.8	385	549.8	100.1
550	384.1	550	99.76
550.2	383.2	550.2	99.49
550.4	382.3	550.4	99.26
550.6	381.3	550.6	99.03
550.8	380.2	550.8	98.8
551	379.4	551	98.58
551.2	378.3	551.2	98.33
551.4	377.2	551.4	98.12
551.6	376.2	551.6	97.88
551.8	375.1	551.8	97.52
552	374	552	97.28
552.2	372.9	552.2	97.02
552.4	372	552.4	96.79
552.6	371	552.6	96.48
552.8	370	552.8	96.36
553	368.9	553	96.07
553.2	368.1	553.2	95.83
553.4	367	553.4	95.53
553.6	365.9	553.6	95.23
553.8	365	553.8	94.91
554	364.1	554	94.72
554.2	363.1	554.2	94.52
554.4	362.2	554.4	94.2
554.6	361.4	554.6	93.87
554.8	360.7	554.8	93.62
555	359.7	555	93.43
555.2	358.7	555.2	93.22
555.4	357.7	555.4	92.97
555.6	356.8	555.6	92.83
555.8	355.8	555.8	92.53
556	354.6	556	92.26
556.2	353.8	556.2	92.05
556.4	352.7	556.4	91.76
556.6	351.6	556.6	91.53
556.8	350.4	556.8	91.25
557	349.3	557	90.95
557.2	348.4	557.2	90.72
557.4	347.5	557.4	90.5
557.6	346.7	557.6	90.25
557.8	345.8	557.8	89.95
558	344.8	558	89.81
558.2	343.9	558.2	89.51
558.4	342.7	558.4	89.2
558.6	341.4	558.6	88.95
558.8	340.4	558.8	88.67
559	339.4	559	88.45
559.2	338.3	559.2	88.23
559.4	337.2	559.4	88.02
559.6	336	559.6	87.76
559.8	335	559.8	87.59
560	334.1	560	87.42
560.2	333.2	560.2	87.3
560.4	332.2	560.4	87.02
560.6	331.1	560.6	86.81
560.8	330.4	560.8	86.57
561	329.2	561	86.26
561.2	328.5	561.2	86.01
561.4	327.4	561.4	85.79
561.6	326.2	561.6	85.62
561.8	325.2	561.8	85.4
562	324.5	562	85.2
562.2	323.5	562.2	85.02
562.4	322.6	562.4	84.87
562.6	321.7	562.6	84.7
562.8	320.6	562.8	84.46
563	319.6	563	84.23
563.2	318.8	563.2	84.06
563.4	317.7	563.4	83.89
563.6	317	563.6	83.64
563.8	316.1	563.8	83.39
564	315.3	564	83.02
564.2	314.5	564.2	82.93
564.4	313.7	564.4	82.71
564.6	312.9	564.6	82.51
564.8	312	564.8	82.31
565	311.1	565	82.08
565.2	310.2	565.2	81.94
565.4	309.1	565.4	81.78
565.6	308.4	565.6	81.52
565.8	307.4	565.8	81.33
566	306.6	566	81.16
566.2	305.6	566.2	81
566.4	304.6	566.4	80.73
566.6	303.7	566.6	80.59
566.8	302.7	566.8	80.35
567	301.7	567	80.22
567.2	300.7	567.2	80.03
567.4	299.8	567.4	79.93
567.6	298.8	567.6	79.76
567.8	297.9	567.8	79.49
568	297	568	79.3
568.2	296.1	568.2	79.04
568.4	295.3	568.4	78.87
568.6	294.3	568.6	78.73
568.8	293.4	568.8	78.45
569	292.6	569	78.32
569.2	291.7	569.2	78.06
569.4	290.8	569.4	77.94
569.6	290	569.6	77.7
569.8	289.3	569.8	77.42
570	288.4	570	77.24
570.2	287.3	570.2	77.09
570.4	286.3	570.4	76.9
570.6	285.5	570.6	76.68
570.8	284.6	570.8	76.5
571	283.7	571	76.26
571.2	282.7	571.2	76.12
571.4	282.1	571.4	75.94
571.6	281.2	571.6	75.71
571.8	280.2	571.8	75.5
572	279.3	572	75.4
572.2	278.3	572.2	75.28
572.4	277.3	572.4	75.05
572.6	276.4	572.6	74.88
572.8	275.7	572.8	74.64
573	274.6	573	74.52
573.2	273.6	573.2	74.31
573.4	272.8	573.4	74.15
573.6	271.9	573.6	73.94
573.8	271	573.8	73.74
574	270.1	574	73.55
574.2	269.3	574.2	73.45
574.4	268.3	574.4	73.29
574.6	267.7	574.6	73.05
574.8	267.1	574.8	72.91
575	266.2	575	72.77
575.2	265.2	575.2	72.47
575.4	264.5	575.4	72.36
575.6	263.2	575.6	72.22
575.8	262.3	575.8	72.08
576	261.5	576	71.85
576.2	260.6	576.2	71.83
576.4	259.9	576.4	71.72
576.6	259	576.6	71.57
576.8	258.3	576.8	71.37
577	257.3	577	71.26
577.2	256.4	577.2	71.05
577.4	255.5	577.4	70.87
577.6	254.6	577.6	70.66
577.8	253.6	577.8	70.45
578	252.6	578	70.2
578.2	251.7	578.2	70.06
578.4	250.9	578.4	70.05
578.6	250.2	578.6	69.97
578.8	249.6	578.8	69.86
579	248.9	579	69.72
579.2	248.1	579.2	69.62
579.4	247.2	579.4	69.42
579.6	246.3	579.6	69.34
579.8	245.6	579.8	69.18
580	244.9	580	69.09
580.2	244.2	580.2	68.92
580.4	243.3	580.4	68.81
580.6	242.5	580.6	68.72
580.8	241.9	580.8	68.54
581	241	581	68.46
581.2	239.9	581.2	68.37
581.4	239.2	581.4	68.24
581.6	238.5	581.6	68.05
581.8	237.7	581.8	67.84
582	236.8	582	67.75
582.2	236	582.2	67.69
582.4	235.2	582.4	67.45
582.6	234.3	582.6	67.27
582.8	233.4	582.8	67.05
583	232.5	583	66.82
583.2	231.6	583.2	66.66
583.4	230.9	583.4	66.55
583.6	230.1	583.6	66.45
583.8	229.2	583.8	66.2
584	228.1	584	66.09
584.2	227.1	584.2	65.96
584.4	226.1	584.4	65.73
584.6	225.3	584.6	65.5
584.8	224.5	584.8	65.34
585	223.5	585	65.16
585.2	222.8	585.2	64.93
585.4	222.1	585.4	64.78
585.6	221.3	585.6	64.66
585.8	220.6	585.8	64.48
586	219.7	586	64.28
586.2	219.1	586.2	64.13
586.4	218.1	586.4	63.9
586.6	217.2	586.6	63.75
586.8	216.6	586.8	63.61
587	215.6	587	63.43
587.2	215.1	587.2	63.26
587.4	214.4	587.4	63.25
587.6	213.6	587.6	63.12
587.8	212.5	587.8	63.04
588	211.8	588	62.82
588.2	211	588.2	62.82
588.4	210.2	588.4	62.78
588.6	209.6	588.6	62.63
588.8	209	588.8	62.45
589	208	589	62.25
589.2	207.2	589.2	61.95
589.4	206.7	589.4	61.81
589.6	205.8	589.6	61.64
589.8	205.2	589.8	61.53
590	204.7	590	61.37
590.2	204	590.2	61.18
590.4	203	590.4	61.15
590.6	202.3	590.6	61.11
590.8	201.7	590.8	60.87
591	201	591	60.81
591.2	200.2	591.2	60.69
591.4	199.5	591.4	60.5
591.6	198.5	591.6	60.43
591.8	197.7	591.8	60.31
592	196.9	592	60.26
592.2	196.4	592.2	60.09
592.4	195.7	592.4	60.01
592.6	195	592.6	59.88
592.8	194.3	592.8	59.8
593	193.4	593	59.76
593.2	192.7	593.2	59.59
593.4	191.9	593.4	59.42
593.6	191.3	593.6	59.33
593.8	190.5	593.8	59.11
594	190	594	58.86
594.2	189.2	594.2	58.7
594.4	188.7	594.4	58.56
594.6	188	594.6	58.45
594.8	187.4	594.8	58.53
595	186.7	595	58.46
595.2	186	595.2	58.38
595.4	185.3	595.4	58.3
595.6	184.7	595.6	58.16
595.8	184	595.8	58.05
596	183.2	596	57.93
596.2	182.7	596.2	57.81
596.4	182	596.4	57.65
596.6	181.4	596.6	57.47
596.8	180.8	596.8	57.26
597	180.1	597	57.14
597.2	179.3	597.2	56.97
597.4	178.7	597.4	56.69
597.6	178.1	597.6	56.57
597.8	177.5	597.8	56.34
598	177	598	56.24
598.2	176.7	598.2	56.17
598.4	176.2	598.4	55.89
598.6	175.4	598.6	55.77
598.8	174.9	598.8	55.65
599	174.3	599	55.45
599.2	173.6	599.2	55.34
599.4	173.2	599.4	55.27
599.6	172.8	599.6	54.98
599.8	172.1	599.8	54.76
600	171.4	600	54.64
600.2	171.2	600.2	54.6
600.4	170.7	600.4	54.48
600.6	170.2	600.6	54.33
600.8	169.7	600.8	54.15
601	169	601	53.98
601.2	168.5	601.2	53.98
601.4	167.9	601.4	53.89
601.6	167.3	601.6	53.77
601.8	166.8	601.8	53.85
602	166.2	602	53.78
602.2	165.6	602.2	53.72
602.4	165	602.4	53.67
602.6	164.4	602.6	53.36
602.8	163.8	602.8	53.37
603	163.3	603	53.17
603.2	163.1	603.2	53
603.4	162.6	603.4	52.86
603.6	161.9	603.6	52.84
603.8	161.3	603.8	52.6
604	160.7	604	52.53
604.2	160.1	604.2	52.46
604.4	159.5	604.4	52.31
604.6	159	604.6	52.11
604.8	158.3	604.8	51.86
605	157.6	605	51.67
605.2	157	605.2	51.49
605.4	156.5	605.4	51.3
605.6	156.1	605.6	51.33
605.8	155.5	605.8	51.39
606	154.9	606	51.29
606.2	154.5	606.2	51.27
606.4	153.9	606.4	51.19
606.6	153.2	606.6	50.89
606.8	152.7	606.8	50.7
607	152.4	607	50.55
607.2	152	607.2	50.47
607.4	151.6	607.4	50.19
607.6	150.9	607.6	50.11
607.8	150.7	607.8	49.84
608	150.3	608	49.72
608.2	149.7	608.2	49.59
608.4	149.4	608.4	49.5
608.6	148.8	608.6	49.38
608.8	148.4	608.8	49.21
609	148.1	609	49.14
609.2	147.8	609.2	49.21
609.4	147.6	609.4	49.21
609.6	147.2	609.6	49.14
609.8	146.8	609.8	49.02
610	146.3	610	48.9
610.2	145.9	610.2	48.86
610.4	145.3	610.4	48.79
610.6	144.8	610.6	48.79
610.8	144.2	610.8	48.61
611	143.7	611	48.41
611.2	143.2	611.2	48.35
611.4	142.8	611.4	48.14
611.6	142.5	611.6	48.08
611.8	142.1	611.8	47.98
612	141.8	612	48.05
612.2	141.3	612.2	47.98
612.4	140.7	612.4	47.89
612.6	140.2	612.6	47.83
612.8	139.7	612.8	47.84
613	139.1	613	47.69
613.2	138.7	613.2	47.77
613.4	138.1	613.4	47.72
613.6	137.9	613.6	47.72
613.8	137.3	613.8	47.59
614	136.8	614	47.6
614.2	136.2	614.2	47.52
614.4	135.9	614.4	47.5
614.6	135.6	614.6	47.44
614.8	135.3	614.8	47.45
615	135.1	615	47.29
615.2	134.7	615.2	47.37
615.4	134.4	615.4	47.31
615.6	134	615.6	47.33
615.8	133.6	615.8	47.21
616	133	616	47.11
616.2	132.6	616.2	47.08
616.4	132.2	616.4	47.03
616.6	131.8	616.6	47.09
616.8	131.1	616.8	46.96
617	131.1	617	46.88
617.2	130.5	617.2	46.79
617.4	130.2	617.4	46.66
617.6	129.9	617.6	46.69
617.8	129.9	617.8	46.62
618	129.6	618	46.51
618.2	129	618.2	46.5
618.4	128.8	618.4	46.53
618.6	128.4	618.6	46.31
618.8	127.9	618.8	46.28
619	127.6	619	46.23
619.2	127.3	619.2	46.29
619.4	126.7	619.4	46.17
619.6	126.2	619.6	46.04
619.8	125.9	619.8	46.02
620	125.3	620	46.07
620.2	125	620.2	46.14
620.4	124.8	620.4	46.11
620.6	124.6	620.6	46.18
620.8	124.1	620.8	46.21
621	123.9	621	45.99
621.2	123.7	621.2	46.03
621.4	123.5	621.4	46.01
621.6	123.1	621.6	45.83
621.8	122.8	621.8	45.83
622	122.5	622	45.85
622.2	122.3	622.2	45.8
622.4	121.8	622.4	45.51
622.6	121.6	622.6	45.49
622.8	121.3	622.8	45.33
623	121.1	623	45.25
623.2	121.1	623.2	45.39
623.4	121	623.4	45.36
623.6	121	623.6	45.46
623.8	120.6	623.8	45.46
624	120.3	624	45.29
624.2	120.1	624.2	45.21
624.4	119.9	624.4	45.37
624.6	119.5	624.6	45.11
624.8	119.2	624.8	45.26
625	119.3	625	45.17
625.2	118.9	625.2	45.18
625.4	119	625.4	45.18
625.6	118.7	625.6	45.19
625.8	118.3	625.8	45.11
626	118.1	626	45.01
626.2	117.9	626.2	44.89
626.4	117.5	626.4	44.77
626.6	117.3	626.6	44.85
626.8	117	626.8	44.73
627	116.7	627	44.64
627.2	116.9	627.2	44.67
627.4	116.7	627.4	44.74
627.6	116.1	627.6	44.69
627.8	115.6	627.8	44.57
628	115.6	628	44.51
628.2	115.6	628.2	44.43
628.4	115.6	628.4	44.53
628.6	115.1	628.6	44.67
628.8	114.7	628.8	44.91
629	114.8	629	44.8
629.2	114.5	629.2	44.74
629.4	114.5	629.4	44.93
629.6	114.4	629.6	45.26
629.8	114.4	629.8	45.26
630	114	630	45.29
630.2	113.4	630.2	45.13
630.4	113.4	630.4	45.18
630.6	112.9	630.6	44.87
630.8	112.3	630.8	44.87
631	112	631	44.98
631.2	111.9	631.2	45.18
631.4	111.6	631.4	45.09
631.6	111.4	631.6	45.23
631.8	111.3	631.8	45.11
632	111	632	45.08
632.2	110.9	632.2	45.07
632.4	110.9	632.4	45.01
632.6	110.6	632.6	44.88
632.8	110.6	632.8	44.78
633	110.4	633	44.72
633.2	110.2	633.2	44.88
633.4	110	633.4	44.71
633.6	109.6	633.6	44.64
633.8	109.4	633.8	44.68
634	109.5	634	44.61
634.2	109.2	634.2	44.64
634.4	109.3	634.4	44.86
634.6	109.4	634.6	44.87
634.8	109.4	634.8	45.01
635	109.2	635	45.2
635.2	108.5	635.2	45.58
635.4	108.4	635.4	45.92
635.6	108.4	635.6	46.06
635.8	108.1	635.8	46.2
636	108.2	636	46.35
636.2	108.3	636.2	46.32
636.4	108.7	636.4	46.72
636.6	108.8	636.6	46.96
636.8	109	636.8	47.03
637	108.8	637	47.22
637.2	108.8	637.2	47.46
637.4	108.7	637.4	47.63
637.6	108.8	637.6	47.75
637.8	108.7	637.8	47.94
638	109.2	638	48.31
638.2	109.4	638.2	48.75
638.4	109.6	638.4	48.98
638.6	109.6	638.6	49.4
638.8	109.6	638.8	49.69
639	109.8	639	50.19
639.2	109.7	639.2	50.54
639.4	109.8	639.4	50.9
639.6	109.9	639.6	51.14
639.8	110.1	639.8	51.43
640	110.4	640	51.44
640.2	110.5	640.2	51.66
640.4	110.5	640.4	51.99
640.6	110.8	640.6	52.03
640.8	110.8	640.8	52.24
641	111.3	641	52.71
641.2	111.3	641.2	53.16
641.4	111.2	641.4	53.54
641.6	111.2	641.6	53.94
641.8	111.3	641.8	53.78
642	111.4	642	54
642.2	111.6	642.2	54.48
642.4	111.9	642.4	54.93
642.6	112.1	642.6	55.38
642.8	112.5	642.8	55.43
643	112.8	643	55.55
643.2	113.7	643.2	55.63
643.4	113.7	643.4	55.67
643.6	113.6	643.6	55.8
643.8	113.6	643.8	56.09
644	113.8	644	56.27
644.2	113.6	644.2	56.27
644.4	113.5	644.4	56.03
644.6	113.6	644.6	55.99
644.8	113.6	644.8	56.38
645	113.8	645	56.11
645.2	113.6	645.2	56.42
645.4	113.6	645.4	56.55
645.6	113.6	645.6	56.6
645.8	113.8	645.8	56.44
646	114.1	646	56.97
646.2	114.2	646.2	57.21
646.4	113.8	646.4	57.44
646.6	113.8	646.6	57.82
646.8	114.2	646.8	57.97
647	113.9	647	57.72
647.2	114.1	647.2	57.8
647.4	114.3	647.4	57.58
647.6	114.9	647.6	57.86
647.8	114.6	647.8	58.09
648	114.6	648	58.35
648.2	115.3	648.2	58.48
648.4	115	648.4	58.56
648.6	115	648.6	59.1
648.8	114.9	648.8	59.27
649	115	649	59.99
649.2	114.8	649.2	60.21
649.4	114.9	649.4	60.43
649.6	115.2	649.6	60.65
649.8	115.8	649.8	60.57
650	115.5	650	60.7

## Sheet: Figure 4f
	PCN		PCN-NaCA-2
time	Intensity	time	Intensity
ns	a.u.	ns	a.u.
0.08984	386	0.1875	475
0.1875	374	0.28516	393
0.28516	333	0.38281	383
0.38281	315	0.48047	353
0.48047	316	0.57813	301
0.57813	308	0.67578	279
0.67578	282	0.77344	259
0.77344	258	0.87109	228
0.87109	212	0.96875	206
0.96875	198	1.06641	178
1.06641	214	1.16406	189
1.16406	189	1.26172	156
1.26172	159	1.35938	145
1.35938	188	1.45703	150
1.45703	163	1.55469	129
1.55469	170	1.65234	111
1.65234	130	1.75	102
1.75	136	1.84766	105
1.84766	145	1.94531	91
1.94531	145	2.04297	99
2.04297	150	2.14063	102
2.14063	127	2.23828	76
2.23828	106	2.33594	71
2.33594	103	2.43359	85
2.43359	113	2.53125	68
2.53125	101	2.62891	49
2.62891	103	2.72656	65
2.72656	97	2.82422	54
2.82422	109	2.92188	62
2.92188	87	3.01953	69
3.01953	77	3.11719	41
3.11719	83	3.21484	45
3.21484	83	3.3125	29
3.3125	71	3.41016	37
3.41016	87	3.50781	31
3.50781	71	3.60547	36
3.60547	63	3.70313	37
3.70313	76	3.80078	39
3.80078	74	3.89844	36
3.89844	76	3.99609	36
3.99609	63	4.09375	38
4.09375	60	4.19141	24
4.19141	65	4.28906	21
4.28906	65	4.38672	21
4.38672	73	4.48438	25
4.48438	63	4.58203	33
4.58203	64	4.67969	29
4.67969	60	4.77734	30
4.77734	62	4.875	26
4.875	50	4.97266	31
4.97266	56	5.07031	21
5.07031	59	5.16797	23
5.16797	53	5.26563	28
5.26563	53	5.36328	20
5.36328	44	5.46094	23
5.46094	47	5.55859	23
5.55859	43	5.65625	25
5.65625	41	5.75391	17
5.75391	44	5.85156	31
5.85156	57	5.94922	19
5.94922	51	6.04688	17
6.04688	44	6.14453	20
6.14453	52	6.24219	12
6.24219	49	6.33984	12
6.33984	39	6.4375	24
6.4375	42	6.53516	14
6.53516	50	6.63281	18
6.63281	49	6.73047	11
6.73047	30	6.82813	13
6.82813	35	6.92578	14
6.92578	34	7.02344	10
7.02344	49	7.12109	9
7.12109	43	7.21875	9
7.21875	38	7.31641	15
7.31641	39	7.41406	13
7.41406	30	7.51172	18
7.51172	35	7.60938	12
7.60938	33	7.70703	19
7.70703	35	7.80469	10
7.80469	42	7.90234	8
7.90234	26	8	16
8	27	8.09766	10
8.09766	33	8.19531	11
8.19531	29	8.29297	9
8.29297	36	8.39063	10
8.39063	30	8.48828	8
8.48828	34	8.58594	8
8.58594	39	8.68359	15
8.68359	15	8.78125	9
8.78125	40	8.87891	9
8.87891	30	8.97656	5
8.97656	31	9.07422	10
9.07422	28	9.17188	4
9.17188	29	9.26953	11
9.26953	25	9.36719	6
9.36719	29	9.46484	8
9.46484	16	9.5625	7
9.5625	28	9.66016	8
9.66016	25	9.75781	5
9.75781	20	9.85547	7
9.85547	29	9.95313	6
9.95313	27	10.0508	10
10.0508	26	10.1484	8
10.1484	24	10.2461	7
10.2461	22	10.3438	3
10.3438	27	10.4414	4
10.4414	28	10.5391	7
10.5391	31	10.6367	5
10.6367	27	10.7344	7
10.7344	29	10.832	8
10.832	29	10.9297	5
10.9297	27	11.0273	2
11.0273	27	11.125	6
11.125	24	11.2227	6
11.2227	24	11.3203	5
11.3203	26	11.418	7
11.418	25	11.5156	11
11.5156	17	11.6133	5
11.6133	24	11.7109	2
11.7109	24	11.8086	5
11.8086	23	11.9062	7
11.9062	17	12.0039	3
12.0039	23	12.1016	6
12.1016	25	12.1992	9
12.1992	31	12.2969	2
12.2969	25	12.3945	6
12.3945	19	12.4922	4
12.4922	23	12.5898	1
12.5898	13	12.6875	8
12.6875	18	12.7852	4
12.7852	25	12.8828	6
12.8828	16	12.9805	5
12.9805	24	13.0781	5
13.0781	18	13.1758	4
13.1758	16	13.2734	5
13.2734	16	13.3711	4
13.3711	16	13.4688	5
13.4688	21	13.5664	4
13.5664	17	13.6641	1
13.6641	22	13.7617	7
13.7617	22	13.8594	7
13.8594	23	13.957	3
13.957	19	14.0547	4
14.0547	23	14.1523	2
14.1523	11	14.25	3
14.25	15	14.3477	0
14.3477	22	14.4453	5
14.4453	15	14.543	3
14.543	11	14.6406	2
14.6406	19	14.7383	6
14.7383	11	14.8359	2
14.8359	18	14.9336	4
14.9336	22	15.0312	2
15.0312	18	15.1289	6
15.1289	14	15.2266	4
15.2266	24	15.3242	1
15.3242	20	15.4219	1
15.4219	13	15.5195	2
15.5195	18
15.6172	16
15.7148	22
15.8125	13
15.9102	19
16.0078	13
16.1055	20
16.2031	17
16.3008	20
16.3984	17
16.4961	17
16.5938	15
16.6914	25
16.7891	11
16.8867	16
16.9844	19
17.082	13
17.1797	16
17.2773	16
17.375	20
17.4727	19
17.5703	13
17.668	11
17.7656	15
17.8633	15
17.9609	14
18.0586	10
18.1562	13
18.2539	12
18.3516	18
18.4492	15
18.5469	12
18.6445	13
18.7422	19
18.8398	9
18.9375	10
19.0352	16
19.1328	16
19.2305	9
19.3281	14
19.4258	9
19.5234	12
19.6211	13
19.7188	16
19.8164	12
19.9141	17
20.0117	16

[truncated: 12 more sheets: Figure 5a, Figure 5b, Figure 5c, Figure 5d, Figure 5e, Figure 5f, Figure 6, Figure 7a, Figure 7b, Figure 7c, Figure 7d, Figure 7e]
